# Supplementary material for: A hypothesis for the evolution of the upper layers of the neocortex through co-option of the olfactory cortex developmental program
Source: Front Neurosci. 2015 May 12;9:162. doi: 10.3389/fnins.2015.00162 (PMC4429232; doi:10.3389/fnins.2015.00162)
Supplement: Supplementary data sheet 1 — Gene expression comparisons between different pallial regions of the mouse brain. (A) List of the first 500 genes enriched in neocortical layer II/III, neocortical layer IV, neocortical layer V/VI, piriform cortex, cortical subplate, and subiculum in respect to the rest of the gray matter (contrast structure gray). For each gene the fold change in respect to gray matter calculated by the allen brain atlas is indicated. (B) Percentage of sharing, number and lists of genes shared by the selected pallial regions. (C) Number and Lists of genes selectively shared by Piriform cortex (PC) and neocortical layers V/VI and by PC and neocortical layers II/III. For each gene a manually evaluated estimate of the level of preferential labeling is indicated by crosses ranging from 0 (low specificity) to 4 (high specificity). A color code is additionally used to indicate high specificity (yellow) medium to low specificity (pink) or absence of any evident specificity (blue). [file DataSheet1.XLSX]

## Sheet: Foglio1
A) LISTS OF THE FIRST 500 GENES ENRICHED IN:																					B) LISTS OF SHARED GENES																C)		Genes selectively enriched in PIR and 5/6			Genes selectively enriched in PIR and 2/3
Neocortical layer II/III			Neocortical layer IV			Neocortical layer V/VI			Piriform cortex			Subiculum			Cortical Subplate						PC &					Nc II/III &				Nc IV &			Nc V-VI &						41			106
Gene	Fold change		Gene	Fold change		Gene	Fold change		Gene	Fold change		Gene	Fold change		Gene	Fold change					Nc II/III	Nc V/VI	Nc IV	SUBICULUM	SUBPLATE	Nc V/VI	Nc IV	SUBICULUM	SUBPLATE	Nc V/VI	SUBICULUM	SUBPLATE	SUBPLATE	SUBICULUM
Stard8	5.16		LOC433228	8.666		Myl4	4.944		Fam19a2	8.356		Dio3	9.011		Glipr1	10.35				% of coexpressed genes	0.416	0.286	0.304	0.158	0.366	0.488	0.704	0.158	0.212	0.512	0.114	0.128	0.198	0.26					Levels of selectivity by direct observation			Levels of selectivity by direct observation
Ddit4l	4.579		Rorb	7.855		Bend5	4.399		Grem2	6.308		Gpr161	8.908		Cyp26b1	9.016				n° of coexpressed genes	208	143	152	79	183	244	352	79	106	256	57	64	99	130						Gene Name			Gene Name
Dact2	4.053		Pamr1	5.244		Arhgap25	4.36		Ppfibp1	6.294		2310042E22Rik	7.558		Trhr	6.814																							xxxx	Fam163b		xxxx	Egln1
Tnnc1	3.77		Gtdc1	5.174		Tox	4.161		Plxnd1	5.64		Grp	7.363		Lypd1	6.803					1700054N08Rik	1700054N08Rik	1700054N08Rik	1700054N08Rik	1700054N08Rik	1110008P14Rik	1110008P14Rik	1700054N08Rik	1700054N08Rik	1110008P14Rik	1700054N08Rik	Rtn4rl1	Klf10	Tox					xxxx	Kcnip3		xxxx	Igfn1
LOC433228	3.678		2310046A06Rik	4.737		Krt80	4.019		Lmo3	5.59		Trpc4	6.708		1700086L19Rik	6.5					2010300C02Rik	2310046A06Rik	2010300C02Rik	3110035E14Rik	2010300C02Rik	1600021P15Rik	1600021P15Rik	3110035E14Rik	2010300C02Rik	1600021P15Rik	3110035E14Rik	Slc30a3	Doc2a	Dkk3					xxxx	Rprm		xxxx	Igsf11
Hkdc1	3.657		Adam33	4.588		Sdk2	3.746		3110047P20Rik	5.059		Satb1	5.911		Otof	6.337					2310046A06Rik	4933427D14Rik	2310046A06Rik	Adcy2	4833424O15Rik	1700019N12Rik	1700019N12Rik	Adcy2	4933427D14Rik	1700019N12Rik	A730096I18Rik*	Unc5d	Thrb	Prss12					xxxx	Slc6a7		xxxx	Prex1
Pvrl3	3.639		Rspo1	4.566		Ier5	3.606		Pid1	4.964		Rspo2	5.808		Lsamp	6.231					3110047P20Rik	Aacs	9030425E11Rik	Arf3	4933427D14Rik	1700054N08Rik	1700054N08Rik	Arf3	6330403A02Rik	1700054N08Rik	Adcy2	Cacna2d1	Sstr2	Tle4					xxx	Ttc9b		xxxx	Ptgs2
Rorb	3.581		Igfn1	4.511		Ighm	3.544		Igfn1	4.962		Sntb1	5.732		Nr2f2	6.13					4933427D14Rik	Abcb6	A830036E02Rik	Arhgap39	6330403A02Rik	2010111I01Rik	2010111I01Rik	Arhgap39	Abcb6	2010111I01Rik	Arnt2	Stx1a	Bmp3	Tmem178					xx	Bmp3		xxx	6330403A02Rik
Kcnh3	3.522		Tmem14a	4.285		Asap1	3.542		Fam163b	4.606		Ndst4	5.235		Kctd4	5.778					6330403A02Rik	Adap1	A930009E05Rik	Arnt2	Abcb6	2310046A06Rik	2010300C02Rik	Arnt2	Abhd11	2310046A06Rik	Cadps2	Sidt1	Prss23	Sstr4					xx	Col6a1		xxx	A830036E02Rik
Igfn1	3.423		Sytl2	4.263		Gnb4	3.451		Scube1	4.577		Nrp1	4.999		Grp	5.719					A830036E02Rik	Adcy2	Abhd6	Btg3	Abhd11	3110035E14Rik	2310046A06Rik	Btg3	Ajap1	3110035E14Rik	Ccng1	Map3k5	Pde1a	Thrb					xx	Crym		xxx	Btg3
Baalc	3.422		Ddit4l	4.249		Dkk3	3.45		Frzb	4.378		Fn1	4.947		Dsel	5.279					A930009E05Rik	Ak1	Adap1	Ccng1	Alcam	4933427D14Rik	3110035E14Rik	Ccng1	Aqp9	5730409E04Rik	Chrm3	Fam81a	Abcb6	Satb1					xx	Lrfn2		xxx	Cpne5
1700019N12Rik	3.397		Zdhhc2	4.22		Ttc9b	3.412		Ndst4	4.308		Prox1	4.935		Lmo3	5.259					Abcb6	Ap3s1	Adcy2	Chrd	Aqp9	5730409E04Rik	5730409E04Rik	Chrd	Arf3	6530418L21Rik	Clcn2	Nr2f1	Rock2	Twf2					xx	Mapk8		xxx	Cpne6
A830036E02Rik	3.386		Stard8	4.124		Satb2	3.391		Fjx1	3.927		Dcn	4.863		Lpl	5.251					Abhd11	Arl4d	Ankrd34c	Chrm3	Asb6	6530418L21Rik	6330527O06Rik	Chrm3	Asb6	A230097P14Rik*	Dkk3	Fzd3	Map3k5	3110035E14Rik					xx	Mgst3		xxx	Dclk3
Pdzrn3	3.368		Tmem215	4.122		Rell1	3.296		Rgs14	3.828		Nts	4.839		Prlr	4.97					Abhd6	Arpp21	Aqp9	Clcn2	B230120H23Rik	A230097P14Rik*	6530418L21Rik	Clcn2	Btg3	A730096I18Rik*	Fam189a1	Cacnb3	Fam189a1	Rbp4					xx	Mup2		xxx	Epha10
Sytl2	3.35		Dcbld2	4.117		Prss12	3.27		Trps1	3.817		Sstr4	4.682		Lrp1b	4.957					Adamts18	Bdnf	Arl4d	Cpne6	Bhlhb9	A830039N20Rik	A230097P14Rik*	Cpne6	Cacna2d1	A830039N20Rik	Fam5c	Fam189a1	Wwox	Scai					xx	Ncald		xxx	Gsg1l
E130012A19Rik	3.324		Pak7	4.062		Gtdc1	3.231		Odz4	3.781		Crim1	4.68		Zdbf2	4.95					Adap1	Bmp3	Arpp21	Ddn	Bmp3	Abcb6	A830036E02Rik	Ddn	Cacnb3	Abcd2	Fam84a	Nol4	Stx1a	Pde1a					xx	Nptx1		xxx	Plxnd1
2310046A06Rik	3.284		Plxnd1	3.988		Rtn4rl2	3.225		Otp	3.684		Dnahc9	4.432		Pgrmc1	4.626					Adcy2	Bsn	Bdnf	Dkk3	Btg3	Abcd2	A830039N20Rik	Dkk3	Camk2a	Adam33	Fezf2	Mtmr12	Grm8	B3galt2					xx	Nrcam		xxx	Prkca
Spag5	3.272		Dact2	3.98		Tle4	3.213		Slc9a9	3.587		Kcnn2	4.259		Thbs3	4.625					Ap3s1	Cacna2d1	Bsn	Dusp1	C030046I01Rik	Adap1	A930009E05Rik	Dusp1	Ccdc164	Adap1	Fos	Cartpt	Psd3	LOC434300					xx	Pde1a		xxx	Rasgrf2
Adrb1	3.139		A830036E02Rik	3.961		Limch1	3.178		LOC433727	3.584		Odz4	4.176		Bmp3	4.567					Aqp9	Cacng3	C030046I01Rik	Echdc2	C2cd2l	Adcy2	Abcd2	Echdc2	Cdk5r1	Adcy2	Galntl6	Camk2a	Rprm	Igfbp4					xx	Prkcg		xxx	Slc16a2
Ctf1	3.098		LOC433727	3.893		Tnnc1	3.177		Epha10	3.57		Zbtb20	3.984		Matn2	4.559					Arpp21	Cck	Cacna2d1	Erbb2	Cacna2d1	Adcyap1	Abhd6	Erbb2	Chrd	Adra1a	Grin2a	Pld3	Syt16	Rock2					xx	Slc25a22		xxx	Syt17
Cacng3	3.095		Tdg	3.785		Klf10	3.151		Pdzrn3	3.569		Iqgap2	3.948		Hspa1l	4.372					Asb6	Cckbr	Cacng3	Fam189a1	Cacng8	Adra1d	Abhd8	Fam189a1	Cmtm3	Adra1d	Icosl	Csrnp2	Sprn	Gm1441					xx	Syt7		xx	3110047P20Rik
Igfbp6	2.989		Cacna1i	3.776		LOC381765	3.128		Strada	3.553		Tmem200a	3.923		Col5a2	4.236					B3gat1	Cdh10	Cartpt	Fam5c	Calm3	Adrb1	Adap1	Fam5c	Cmtm4	Adrb1	Junb	Fat3	A830018L16Rik	Mpped1					x	Ak1		xx	Abhd6
Gsg1l	2.961		2010111I01Rik	3.643		Tmem178	3.07		Nvl	3.545		Slc9a2	3.691		Fam105a	4.062					Bdnf	Cdkl5	Ccbp2	Fam84a	Camk2d	Afap1	Adcy2	Fam84a	Cnot7	Afap1	Kcnj3	Aqp9	Sirpa	Rxfp1					x	Arl4d		xx	B3gat1
Rtn4rl1	2.95		Exph5	3.611		Doc2a	3.064		Mas1	3.49		St6galnac5	3.686		Tmem159	4.051					Bsn	Clns1a	Cck	Fezf2	Cartpt	Ap3s1	Adra1d	Fezf2	Col16a1	Arc	Kcnj6	Ptpn18	Nrcam	Fezf2					x	Crhbp		xx	Ccbp2
Vip	2.946		Kcnh7	3.569		Tbr1	3.058		Ern2	3.489		Fibcd1	3.648		Frrs1	3.905					Btg3	Col6a1	Cckbr	Fibcd1	Ccdc164	Arc	Adrb1	Fibcd1	Cpne6	Arl4d	Kcnv2	Icosl	Gipc1	Mal2					x	Hspa1l		xx	Ccdc164
A930009E05Rik	2.936		1700019N12Rik	3.567		Sstr4	3.049		Slc30a3	3.425		Gpr101	3.611		Ewsr1	3.792					Cacna2d1	Creg2	Cdk5r1	Gabra3	Ccnl2	Arnt2	Afap1	Gabra3	Creg2	Arnt2	Khdrbs3	Enc1	Mup2	Myadm					x	Lztr1		xx	Cdk5r1
Egln1	2.908		Satb2	3.51		Grm3	3.042		Rprm	3.295		Sowaha	3.576		Adcy6	3.746					Cacng3	Crhbp	Cdkl5	Gpd1l	Cd1d1	Arpp21	AI593442	Gpd1l	Crip2	Arpp21	Mal2	Nrgn	Gpr123	Nfix					x	Oxr1		xx	Cops7b
Gtdc1	2.903		Pdzrn3	3.472		Kcnmb4	3.026		Ttc9b	3.287		Chrd	3.561		Hap1	3.743					Ccbp2	Crym	Chrm4	Gpr85	Cdk5r1	Asap1	Aifm3	Gpr85	Csrnp2	Asap1	Mm.26272	1700054N08Rik	Fam81a	Kcnn2					x	Pcdha10		xx	Ddn
Ccbp2	2.888		Fhod3	3.458		Lmna	3.018		Phactr2	3.233		Btg3	3.551		Aqp9	3.739					Ccdc164	Dkkl1	Creg2	Grin2a	Cdo1	Atxn1	Aqp9	Grin2a	Dbp	Atxn1	Mpped1	Tcf4	Gda	Fam189a1					x	Prss12		xx	Dlgap1
Pamr1	2.877		Baalc	3.456		Thrb	3.016		2310046A06Rik	3.216		Pcsk5	3.445		Cnr2	3.732					Cck	Dlgap2	Csrnp2	Hpcal4	Chl1	Baalc	Arc	Hpcal4	Dclk3	Baalc	Nek7	Gipc1	Rasal1	Arap2					x	Rab3b		xx	Entpd1
Prex1	2.866		Mef2c	3.413		Nos1ap	2.999		Sun2	3.136		Pde11a	3.388		Cpne7	3.731					Cckbr	Dusp14	Dbc1	Icosl	Chrm4	Bdnf	Arnt2	Icosl	Ddn	Bdnf	Nfix	Cnih3	Mapk8	Chrm3					x	Ube2ql1		xx	Fam171a1
Rasgrf2	2.856		Epb4.1l2	3.413		Sstr2	2.993		Fbxo34	3.101		Fam65b	3.382		Hpcal1	3.707					Cdh10	Dusp6	Dclk3	Junb	Cmtm3	Bsn	Arntl	Junb	Enc1	Bsdc1	Npy	Snca	Nol4	Stx1a					x	Usp46		xx	Fstl4
Plxnd1	2.749		Tnnc1	3.409		Scube1	2.973		Syt17	2.991		Mylip	3.269		Adck4	3.623					Cdk5r1	E130012A19Rik	Dkkl1	Kcnc4	Cmtm4	Cacna1i	Arpp21	Kcnc4	Fam189a1	Bsn	Nr4a1	Necab1	Rspo2	Tmem200a					0	Aacs		xx	Fzd3
Kcnh7	2.719		Rgs4	3.402		LOC381557	2.969		Lepre1	2.966		Kctd6	3.266		Kcng1	3.6					Cdkl5	Enc1	Dlgap1	Kcnf1	Cnih2	Cacna2d1	Asap1	Kcnf1	Fam81a	Cacna1i	Nrgn	Cdk5r1	Sidt1	Psd3					0	Exoc6		xx	Gpr26
Fhod3	2.718		Mtus2	3.386		Satb1	2.957		Efnb2	2.934		Psrc1	3.255		St6galnac5	3.591					Clns1a	Erf	Dlgap2	Kcnj3	Cnot7	Cacnb3	Ascl2	Kcnj3	Fam89b	Cacna2d1	Ntm	Lepre1	Creg2	Neurod6					0	Gpr89		xx	Grin2b
Foxb2	2.694		Mafb	3.376		Twf2	2.953		Moxd1	2.921		Rxfp1	3.229		Gabrb1	3.589					Cmtm3	Exoc6	Dlx5	Kcnj6	Cntn1	Cacnb4	Atpaf1	Kcnj6	Fat3	Cacnb3	Opcml	Dclk3	Gpd1l	Zbtb16					0	Gprin1		xx	Irx1
6330527O06Rik	2.677		Adrb1	3.362		3110035E14Rik	2.947		Epha6	2.867		Nov	3.191		Rreb1	3.562					Cmtm4	Fam131b	Dusp14	Kcnv2	Col4a2	Cacng3	Atxn1	Kcnv2	Fnbp1l	Cacnb4	Osbpl10	Synpo	Fat3	Cdh11					0	Kpnb1		xx	Junb
Mef2c	2.661		Ier5	3.347		Rbp4	2.936		Fam5c	2.863		Fezf2	3.18		Relb	3.558					Cnot7	Fam163b	Dusp6	LOC434300	Col6a1	Cadm2	Baalc	LOC434300	Fzd3	Cacng3	Pcdh1	Syt16	Snca	Dusp1					0	Ntng2		xx	Kcna6
Efna5	2.642		E130012A19Rik	3.318		Baalc	2.909		Tiam1	2.829		Clcn2	3.15		Rspo2	3.52					Cops7b	Fam189a1	E130012A19Rik	Lphn2	Cpne6	Camk1g	Bdnf	Lphn2	Gabra3	Camk1g	Prkca	Sept5	Prkag2	Adcy2					0	Sh3rf1		xx	Kcnc4
Prkca	2.641		Efna5	3.314		Scai	2.904		Cdo1	2.818		6030405A18Rik	3.136		Gpr171	3.483					Cpne5	Fam3c	Egln1	Mal2	Creg2	Camk2a	Bhlhe22	Mal2	Gda	Camk2a	Psrc1	Slc2a13	Gpd2	Hrh3					0	Smpd1		xx	Kctd16
Gpr26	2.634		Spag5	3.3		Gng2	2.902		Fzd5	2.817		Nt5dc3	3.074		Cdh9	3.436					Cpne6	Fam49a	Enc1	Mpped1	Crhbp	Cap2	Bhlhe40	Mpped1	Gipc1	Cap2	Ptk2b	Ptk2b	Mtmr12	Rai14					0	Trim9		xx	Mgat5b
Slc9a9	2.631		Satb1	3.292		Bmp3	2.898		Plk5	2.796		Gpc3	3.06		Plg	3.413					Creg2	Fam5b	Entpd1	Myadm	Crym	Cbln2	Bsn	Myadm	Gpd1l	Cbln2	Ptpru	Dlx5	Nov	Sprn					0	Vps35		xx	Nell2
Thpo	2.63		Npnt	3.29		Prss23	2.893		Wfs1	2.79		Myadm	3.025		Npsr1	3.394					Csrnp2	Fam5c	Epha10	Nek7	Csrnp2	Cck	Cacna1i	Nek7	Gpr85	Cck	Rfx1	Fnbp1l	Crip2	A830018L16Rik					0	Zfyve28		xx	Pak6
Satb2	2.63		Scube1	3.265		Pde1a	2.891		Ppp2r2b	2.756		Spink8	2.999		Six1	3.376					Ctxn1	Fam81a	Erf	Nfix	Ctnnb1	Cckbr	Cacna2d1	Nfix	Hpcal4	Cckbr	Rnf144b	Sirpa	Synpo	2900026A02Rik								xx	Palmd
Dusp6	2.624		1600021P15Rik	3.261		Ctnna2	2.88		Cartpt	2.753		Crym	2.995		Slit2	3.366					Dbc1	Fhl2	Fam189a1	Nov	D3Bwg0562e	Ccng1	Cacnb3	Nov	Icosl	Ccng1	Rock2	Thrb	Kcnf1	Plxna2								xx	Pdp1
Pak7	2.615		Otp	3.196		Pamr1	2.879		Crtac1	2.752		6430573F11Rik	2.986		Nov	3.364					Dbp	Fscn1	Fam3c	Npy	Dbp	Cdh10	Cacnb4	Npy	Irx1	Cdkl5	Satb1	Mtpn	Med24	Osbpl10								xx	Pgbd5
Fstl4	2.609		Fam5c	3.195		Tmeff1	2.876		Fam171a1	2.708		Chrna7	2.958		L1cam	3.346					Dclk3	Gabra3	Fam49a	Nr4a1	Dclk3	Cdkl5	Cacng3	Nr4a1	Junb	Cdkn1a	Scai	Neto2	Exoc6	Il11ra1								xx	Pitpnm2
Pde8b	2.556		Net1	3.188		Dusp3	2.867		Gda	2.64		Thbs3	2.952		Ccdc3	3.338					Ddn	Gda	Fam5b	Nrgn	Ddn	Cds1	Calb1	Nrgn	Kcnc4	Cds1	Slc17a7	Phactr1	Crhbp	Galnt9								xx	Plch2
Dusp14	2.55		Tshz3	3.184		Cckbr	2.867		Hip1	2.636		C230030N03Rik	2.892		Tiam1	3.303					Dkkl1	Gpd1l	Fam5c	Nrip1	Dgkb	Cdyl2	Camk1g	Nrip1	Kcnf1	Chrm3	Slitrk4	Rock2	Phactr1	Tmem74								xx	Ptn
Ier5	2.547		Rasgrf2	3.181		B3galt2	2.862		Ostc	2.624		Ldb2	2.872		Nnat	3.302					Dlgap1	Gpr89	Fam81a	Ntm	Dlx5	Chrd	Camk2a	Ntm	Kcnv2	Clcn2	Snx25	Junb	Rap2a	Mm.26272								xx	Rin1
Rtn4r	2.543		Plcxd2	3.175		Abcb6	2.847		Fam131b	2.598		B3galt2	2.837		Wfs1	3.253					Dlgap2	Gprin1	Fbxo34	Nvl	Dner	Chrm3	Camk4	Nvl	Klf10	Cox6a2	Sprn	Miat	Hpcal4	Nrcam								xx	Rps6ka2
Fzd3	2.541		Cox6a2	3.174		LOC433727	2.84		Dab1	2.588		Ern2	2.835		Zfpm2	3.248					Dusp14	Hpcal4	Fhl2	Opcml	Dok4	Clcn2	Camkk1	Opcml	Lepre1	Creg2	Stx1a	Creg2	9130024F11Rik	Mup2								xx	Rragd
Lepre1	2.537		Ccng1	3.174		LOC434300	2.838		Unc5d	2.572		Pde1a	2.813		Fhl1	3.173					Dusp6	Hspa1l	Frzb	Osbpl10	Dscaml1	Clns1a	Cap2	Osbpl10	Lzts1	Crhr1	Sulf2	C030046I01Rik	Lzts1	Gpr123								xx	Rtn4rl1
Pdlim2	2.534		Tmem145	3.157		Igfbp4	2.825		Aqp9	2.558		Etv1	2.788		Syt5	3.17					E130012A19Rik	Id2	Fscn1	Pcdh1	Dtd1	Col16a1	Cbln2	Pcdh1	Magi3	Ctnnd1	Sv2b	Prkacb	Slc6a7	Gng12								xx	Sipa1l1
3110047P20Rik	2.518		Arc	3.064		Rock2	2.82		Cacng3	2.551		Ust	2.762		Tac2	3.17					Eepd1	Il34	Fstl4	Plg	Eif2d	Creg2	Ccbp2	Plg	Map3k5	D10Bwg1379e	Tcf4	Smpd4	Nfib	Sv2b								xx	Slc2a4
Cux2	2.517		Kcnh1	3.054		Sytl2	2.819		Scn3b	2.528		Ncor1	2.75		Ngb	3.14					Egln1	Itgav	Fzd3	Plxna2	Enc1	Crhr1	Cck	Plxna2	Med24	D430041D05Rik	Tcf7l1	Pcdh1	Nrgn	A730096I18Rik*								xx	Slc35a2
Tmem196	2.505		6530418L21Rik	3.023		Arc	2.816		Igsf11	2.493		Cep78	2.724		Zcchc12	3.124					Elmo2	Itpka	Gabrg2	Prkca	Epha6	Crip2	Cckbr	Prkca	Mest	Dact2	Thrb	Mest	Vps35	Rasal1								xx	Slc9a9
Slc30a3	2.494		Fstl4	3.006		Gm12429	2.816		Cdhr1	2.491		A730096I18Rik*	2.722		Plcz1	3.112					Enc1	Kcnb1	Gpr26	Ptk2b	Ern2	Ctnnd1	Ccng1	Ptk2b	Miat	Deptor	Twf2	Tcf7l1	Tcf4	Ntm								xx	Slit3
Cadm2	2.494		Kcnab3	3.005		Tshz3	2.815		Ptpro	2.476		Tmem74	2.714		Fzd3	3.109					Entpd1	Kcnf1	Grin2b	Rap2b	Ets1	D10Bwg1379e	Cd34	Rap2b	Mlc1	Dgkh	Zbtb16	Chrm4	Col16a1	Khdrbs3								xx	Ube2e3
Pitpnm2	2.482		Syt13	2.985		Gm1441	2.795		Rps6ka3	2.473		Mpped1	2.665		Cnih3	3.092					Epha10	Kcnh1	Gsg1l	Rapgef5	Exoc6	D430041D05Rik	Cdk5r1	Rapgef5	Mtmr12	Dkk3	Zmat4	Klf10	Usp46	Nr4a1								x	2010300C02Rik
Egr3	2.479		Rtn4rl1	2.98		Mpped1	2.772		Slc31a1	2.451		Ppapdc2	2.664		Rgs14	3.087					Erf	Kcnip3	Id2	Rasal1	Fam189a1	Dact2	Cdkl5	Rasal1	Mtpn	Dkkl1		Sprn	Crym	Rspo2								x	A930009E05Rik
Kctd1	2.476		Slc30a3	2.964		Mterfd3	2.76		Sept5	2.449		Stard5	2.66		Col23a1	3.079					Fam131b	Kcnj4	Igfn1	Rin1	Fam81a	Dkk3	Cds1	Rin1	Necab1	Dlgap2		Prss23	Gabra3	Rnf144b								x	Asb6
Rragd	2.469		Nlk	2.962		Map3k5	2.743		Nov	2.446		Pcdh20	2.646		Pcdh18	3.069					Fam171a1	Kcnj6	Il34	Rnf144b	Fem1a	Dkkl1	Chrm3	Rnf144b	Nol4	Dpy19l1		Pcdhga12	Mtpn	Hcn1								x	Ctxn1
Kcnq5	2.464		Dusp3	2.961		Rxfp1	2.709		Gsg1l	2.44		2900026A02Rik	2.645		Cmtm4	3.068					Fam189a1	Kpnb1	Itgav	Rock2	Fkbp10	Dlgap2	Chst12	Rock2	Nov	Dusp14		2010300C02Rik	Ncald	Grik3								x	Dbc1
Cmtm3	2.462		Scnn1a	2.959		Pak7	2.704		Wnt2b	2.435		Parp8	2.638		Spata13	3.065					Fam3c	Large	Itpka	Satb1	Fzd3	Dusp1	Clcn2	Satb1	Nr2f1	Dusp3		Scnn1g	Thra	Ccng1								x	Elmo2
Ptprk	2.444		Rtn4r	2.95		Fezf2	2.702		Oaz2	2.434		Sgcd	2.633		Syt17	3.055					Fam49a	LOC433727	Junb	Sec14l1	Fzd5	Dusp14	Clec11a	Sec14l1	Nrgn	Dusp6		Six1	Lrfn2	Gpd1l								x	Fbxo34
Epb4.1l2	2.44		Psrc1	2.939		Mef2c	2.696		Ccbp2	2.429		Tnfaip8l3	2.619		Zkscan16	3.045					Fam5b	Lrfn2	Kcnb1	Slc16a2	Gabra3	Dusp3	Clic1	Slc16a2	Nvl	E130012A19Rik		Kcnv2	Slc2a13	Clcn2								x	Lepre1
Net1	2.436		Gpr26	2.92		Mal2	2.688		Shh	2.428		Hcn1	2.618		Nts	3.04					Fam5c	Ltk	Kcnh1	Slc17a7	Gabrb1	Dusp6	Cntn3	Slc17a7	Obfc1	Efna5			Pls3	Ptpru								x	Liph
Rgs4	2.432		Pou6f1	2.914		Myadm	2.671		Negr1	2.422		Snx25	2.618		Ly6h	3.034					Fam81a	Lztr1	Kcnj4	Slc35a2	Gadd45g	E130012A19Rik	Coch	Slc35a2	ORF63	Egr1			Adrbk2	Cyb561								x	Magi3
Adra1d	2.422		Irs2	2.911		Fam131b	2.662		Ptgs2	2.421		Nr2f2	2.597		Gba	3.019					Fbxo34	Lzts1	Kcnj6	Slit3	Gda	Efna5	Col19a1	Slit3	Palmd	Egr2			Fnbp1l	Fos								x	Megf9
Vopp1	2.414		Adra1d	2.91		Vopp1	2.647		Dok4	2.419		Mela	2.591		Rxfp3	3.003					Fhl2	Mapk8	Kcnq3	Slitrk4	Gnao1	Egr1	Creg2	Slitrk4	Pcdh1	Egr3			Nr2f1	Prkag2								x	Mest
Abcb6	2.413		Rnf144b	2.909		Nfix	2.642		Pax9	2.418		Lxn	2.59		Moxd1	3.002					Fscn1	Med24	Kctd16	Sox5	Gpd1l	Egr2	Crhr1	Sox5	Phactr1	Egr4			1700054N08Rik	Gpd2								x	Mtif2
D8Ertd82e	2.403		Pvrl3	2.901		Kcnn2	2.64		Lrrn1	2.417		Lmo3	2.57		Slc2a3	2.999					Fstl4	Mef2c	Lepre1	Sprn	Gpr171	Egr3	Cspg5	Sprn	Pld3	Enc1			Slc30a3	Sulf2								x	Nrn1
Npy1r	2.394		Nrxn1	2.901		Pclo	2.624		Kcnj4	2.411		Cacng8	2.569		Negr1	2.997					Fzd3	Mgst3	LOC433727	Stim2	Gpr83	Egr4	Csrnp2	Stim2	Plg	Epha4			Ctgf	Nov								x	Ociad2
LOC433727	2.391		Hs6st3	2.896		1110008P14Rik	2.616		Fzd3	2.41		Cdh11	2.564		Galntl1	2.993					Gabra3	Mtmr12	Ltk	Stx1a	Gsta4	Enc1	Ctf1	Stx1a	Prkacb	Ephb6			Necab1	Cplx3								x	Pdcd4
Cckbr	2.379		Glcci1	2.895		Kcnh7	2.616		Inpp4b	2.399		Adamts2	2.538		Gabrg1	2.969					Gda	Mtpn	Mef2c	Sv2b	Hook3	Epha4	Ctnnd1	Sv2b	Ptk2b	Erf			Enc1	Slc17a7								x	Ppp1r1a
Mafb	2.375		Rasl11b	2.868		Col12a1	2.613		Sdccag3	2.393		Arhgap39	2.525		Cdo1	2.96					Gpd1l	Mup2	Megf9	Syt17	Hpcal4	Ephb6	Cux1	Syt17	Ptpn18	Etv5			Hspa1l	Kcnf1								x	Ptk2b
Cbln2	2.369		Fbxo34	2.859		Fam189a1	2.602		Bmp3	2.341		Zbtb16	2.513		Madcam1	2.952					Gpr26	Ncald	Mest	Tcf4	Hspa1l	Erf	Cux2	Tcf4	Rap2b	Fam189a1			Cacnb3	Arnt2								x	Rap2b
Twf2	2.364		Jdp2	2.84		Arap2	2.602		Chuk	2.334		Mal2	2.488		Slc25a22	2.921					Grin2b	Necab3	Mgat5b	Thrb	Icam5	Fam131b	Cyp4f15	Thrb	Rasal1	Fam196a			Slc25a22	Ldb2								x	Rps6ka3
Ltk	2.364		Pde8b	2.84		Pde4a	2.595		Crh	2.329		Mas1	2.478		Cnih2	2.919					Gsg1l	Ngef	Mtif2	Trpc6	Ids	Fam189a1	D10Bwg1379e	Trpc6	Rin1	Fam3c			Col6a1	Pcsk5								x	Slc26a8
Nlk	2.359		Sorcs1	2.834		Wwox	2.591		Rwdd2b	2.313		Thrb	2.466		Sgcd	2.911					Hpcal4	Nlk	Mtmr12	Twf2	Irx1	Fam196a	D430041D05Rik	Twf2	Rock2	Fam49a			Kcng1	Opcml								x	Slitrk4
Dusp18	2.344		Lrrc4	2.829		Fxyd7	2.587		Lin7a	2.302		Mup2	2.437		Pnck	2.9					Id2	Nov	Mtpn	Zbtb16	Junb	Fam3c	Dact2	Zbtb16	Rps6ka2	Fam5b			Zfyve28	Grin2a								x	Smpd4
Pou6f1	2.341		Dusp14	2.828		Ephb6	2.585		Lrfn2	2.293		Sorbs1	2.435		Elk1	2.898					Igfn1	Nptx1	Ngef		Kcnc4	Fam49a	Dbc1		Rtn4rl1	Fam5c			Pld3	Slc8a1								x	Stc1
Epha4	2.33		Osbpl3	2.816		Chrm3	2.585		Pgrmc1	2.29		Nrip1	2.43		Spink8	2.887					Igsf11	Nrcam	Nlk		Kcnf1	Fam5b	Dclk3		Scnn1g	Fam81a			Prkacb	Rap2a								0	Adamts18
Scube1	2.316		Homer1	2.785		Etv5	2.583		Snca	2.286		Efna3	2.428		Nr2f1	2.884					Il34	Nrgn	Nrf1		L1cam	Fam5c	Ddit4l		Sdccag3	Fat3			Fxyd6	Hpcal4								0	Aqp9
Mapk4	2.316		Cacnb4	2.763		Stx1a	2.576		Epha7	2.28		Dscaml1	2.425		Tnfaip8l3	2.86					Irx1	Ntm	Nrgn		Lepre1	Fam81a	Dkk3		Sept5	Fbxw7			Chrd	9130024F11Rik								0	Cmtm3
Dusp3	2.299		Abcd2	2.751		Deptor	2.569		Trp53i11	2.277		Cntnap4	2.414		Sdccag3	2.857					Itgav	Ntng2	Nrn1		Leprel2	Fat3	Dkkl1		Sidt1	Fezf2			Prkcg	Efr3a								0	Cmtm4
D430041D05Rik	2.297		Pdp1	2.746		Grm8	2.564		Junb	2.274		Slit3	2.411		Pde11a	2.841					Itpka	Nvl	Ntm		Lmo3	Fbxw7	Dlgap1		Sirpa	Fgf12			Pfkl	Slc6a7								0	Cnot7
Zdhhc2	2.274		Epha4	2.745		Tmem200a	2.56		Tmem35	2.262		Parvg	2.395		Wwox	2.839					Junb	Osbpl10	Osbpl10		Lrfn2	Fezf2	Dlgap2		Six1	Fgfr1op2			Cacna2d1	Nfib								0	Csrnp2
Ptprj	2.267		Gfpt2	2.744		Psd3	2.55		Itgav	2.257		Thra	2.394		Cntn1	2.838					Kcna6	Oxr1	Otp		Ltbp4	Fgfr1op2	Dpp10		Slc16a2	Fhl2			Rapgef4	Serpini1								0	Dbp
Sidt1	2.26		Mal2	2.739		Sel1l3	2.55		Krt9	2.242		C230081A13Rik	2.392		Cab39l	2.831					Kcnb1	Pak1	Oxr1		Ly6h	Fhl2	Dtnbp1		Slc26a8	Fhod3			Tnr	Ntng2								0	Eepd1
Arc	2.259		Unc5d	2.737		Neurod6	2.547		Dhx40	2.236		Kctd4	2.387		Tcn2	2.828					Kcnc4	Pamr1	Pak1		Lzts1	Fhod3	Dusp14		Slc2a4	Flrt2			St6galnac5	Fam135b								0	Kcnj15
Ctnnd1	2.258		Nfix	2.735		Dkkl1	2.546		Kcnip3	2.233		Cpne7	2.384		Snca	2.826					Kcnf1	Pcdh1	Pak6		Magi3	Fibcd1	Dusp18		Slc30a3	Fmnl1			Synpr	Zfp260								0	Kcnq3
Fhl2	2.257		Cacng3	2.733		Zbtb16	2.541		Col4a2	2.23		Slit1	2.369		Rasal1	2.824					Kcnh1	Pcdha10	Pamr1		Mapk8	Flrt2	Dusp3		Slc35a2	Fnbp1l			Rab12	Nrgn								0	Mcm5
Cacna2d1	2.255		Mgll	2.732		Rprm	2.522		Cnih2	2.225		Chst8	2.358		Gsta4	2.818					Kcnj15	Pde1a	Pcdh1		Marcksl1	Fmnl1	Dusp6		Smpd4	Fos			Nvl	Galntl6								0	Nrf1
Egr4	2.254		Gm12429	2.727		Homer1	2.519		Tox3	2.218		Serpini1	2.345		Hpcal4	2.81					Kcnj4	Pdzrn3	Pdlim2		Mas1	Fnbp1l	E130012A19Rik		Snca	Fscn1			Ntrk2	Tcf4								0	Pdlim2
Anp32a	2.246		Ubash3a	2.727		Cdh11	2.515		Mgat5b	2.214		Ctgf	2.327		Gda	2.795					Kcnj6	Pknox2	Pdp1		Med24	Fscn1	Efemp2		Sox5	Fxyd7			Camk2a	Usp46								0	Ptprd
Fam84a	2.243		Zmat4	2.722		Syt16	2.513		Pak6	2.202		Galnt9	2.319		Kctd6	2.788					Kcnq3	Pld3	Pdzrn3		Mest	Gabra3	Efna5		Spg21	Gabrb2			Pcdh1	Crym								0	Rarg
Tshz3	2.242		Dusp6	2.715		Npnt	2.496		Fras1	2.201		Echdc2	2.319		Doc2b	2.788					Kctd16	Plk2	Pgbd5		Moxd1	Gda	Egln1		Sprn	Galntl6			4933427D14Rik	Gabra3								0	Sbno1
Mtmr12	2.224		Sun1	2.707		6530418L21Rik	2.489		Nlk	2.199		Slc8a1	2.312		Slc5a3	2.777					Large	Plxna2	Pitpnm2		Mtmr12	Gipc1	Egr1		Srfbp1	Gas7			Cacng8	Kcnj6								0	Scnn1g
Nol4	2.221		Nudt4	2.697		Dusp1	2.483		Cpne5	2.194		Npr3	2.301		Magel2	2.775					Lepre1	Ppm1l	Pknox2		Mtpn	Gnaz	Egr2		Stc1	Gdf1			Prkar2b	Snx25								0	Sdccag3
Pld3	2.21		Kctd1	2.695		Igfbp6	2.466		Dbp	2.182		Tmem150c	2.269		Gpr83	2.767					Liph	Prkcg	Plch2		Mup2	Gpd1l	Egr3		Stx1a	Gfpt2			Sept5	Thra								0	Sept5
Ubash3a	2.209		Kcnh3	2.689		Fhod3	2.465		Rfx3	2.174		Cplx3	2.265		Slc16a2	2.758					LOC433727	Prss12	Pld3		Myo5b	Grin2a	Egr4		Synpo	Gfra2				Prkcb								0	Six1
Flrt2	2.206		Cacna2d1	2.687		Fhl2	2.461		Fam3c	2.163		Psd3	2.258		Trp53i11	2.748					Ltk	Rab3b	Plk2		N6amt1	Grm3	Enc1		Syt16	Gipc1				Npy								0	Srfbp1
Fam81a	2.203		Fmnl1	2.684		Adcy2	2.459		Sirpa	2.155		Gpr123	2.253		Slc31a1	2.742					Lzts1	Rasal1	Plxnd1		Ncald	Gtdc1	Entpd1		Syt17	Gm12429				Exosc8								0	Ssx2ip
2010111I01Rik	2.199		Siae	2.682		Hrh3	2.456		Ttpal	2.144		Kctd12	2.237		Dbp	2.74					Magi3	Rasal2	Ppm1l		Negr1	H2-T23	Epb4.1l2		Taf13	Gnaz				Adrbk2								0	Vezt
Exph5	2.195		Hkdc1	2.678		Rai14	2.439		Itgb8	2.143		Rai14	2.23		Fbln2	2.739					Mcm5	Rasl11b	Prex1		Nov	Hecw1	Epha10		Tcf4	Gpr125				1700054N08Rik								0	Zbtb48
Slc36a2	2.193		Zbtb16	2.675		Adra1a	2.439		Pitpnm2	2.141		Gfra1	2.23		Cmbl	2.727					Med24	Rprm	Prkca		Nrcam	Hkdc1	Epha4		Thrb	Grin2a				Ctgf								0	Abhd11
6530418L21Rik	2.191		Stx1a	2.675		E130012A19Rik	2.439		Fam81a	2.138		Chl1	2.229		Dok5	2.724					Mef2c	Rtn4r	Ptgs2		Nrgn	Homer1	Ephb6		Zbtb48	Grm3				Neto1
Kcne2	2.184		Flrt2	2.661		Hs3st2	2.437		Cmtm4	2.135		St3gal1	2.222		Doc2a	2.723					Megf9	Scube1	Ptk2b		Nucb2	Hpcal4	Erf			Gtdc1				Bap1
Kctd16	2.181		6330527O06Rik	2.659		Sprn	2.431		Cdk5r1	2.134		Cacna1h	2.215		Gm13889	2.717					Mest	Sec14l1	Ptn		Nvl	Id2	Exph5			Hecw1				Fibcd1
Chrm3	2.18		Fgfr1op2	2.653		Nptx1	2.43		Kcnf1	2.123		Ssbp2	2.213		Klf10	2.702					Mgat5b	Sgtb	Ptpn2		Oaz2	Ier2	Fam189a1			Hkdc1				Sec14l1
Syt16	2.177		Kctd16	2.647		A830018L16Rik	2.43		A830036E02Rik	2.115		Galntl1	2.213		Myo5b	2.701					Mtif2	Sh3rf1	Ptprd		Ostc	Ier5	Fam196a			Homer1				Fxyd6
Kcnn4	2.175		Egr4	2.645		2900026A02Rik	2.428		Dtd1	2.113		Ndst3	2.205		Rnaset2b	2.701					Mtmr12	Sidt1	Rasal2		Otof	Igfbp6	Fam3c			Hs6st3				Chrd
Asap1	2.175		Slc9a9	2.635		Sirpa	2.428		Robo2	2.112		Pdgfd	2.195		Sstr2	2.691					Mtpn	Sirpa	Rasgrf2		Palmd	Igsf9b	Fam49a			Id2				Prkcg
Slc26a8	2.174		B2m	2.635		Ltk	2.424		Icam5	2.109		Cntn1	2.189		Sec61a2	2.661					Necab3	Slc17a7	Rasl11b		Pax9	Il34	Fam5b			Ier2				Nek7
Cdh10	2.172		Egln1	2.628		Nlk	2.418		2010300C02Rik	2.108		Nfix	2.189		Oxt	2.649					Nell2	Slc25a22	Rragd		Pcdh1	Itgav	Fam5c			Ier5				Frmpd4
Egr2	2.169		Asap1	2.628		Adra1d	2.406		Crhbp	2.106		Crtac1	2.188		Nudt21	2.646					Ngef	Slc30a3	Rtn4r		Pde1a	Itpka	Fam81a			Igfbp6				Bcl11a
Hes7	2.168		Tsen34	2.626		Plxna2	2.404		Fam189a1	2.105		Pip5k1b	2.18		Fzd5	2.645					Nlk	Slc6a7	Rtn4rl1		Pex14	Jdp2	Fam84a			Igsf9b				Rapgef4
Lmna	2.167		Sidt1	2.614		Adrb1	2.402		Ube2e3	2.1		Pole4	2.178		Pde1a	2.643					Nov	Smpd1	Sbno1		Pgrmc1	Kalrn	Fat3			Il34				Parm1
Glcci1	2.166		Cntn3	2.601		Osbpl10	2.395		Mtmr12	2.1		Syt17	2.174		Mup2	2.643					Nrf1	Snca	Scnn1g		Pld3	Kcnb1	Fbxo34			Ipo5				Ppm1a
Nudt4	2.165		S100a10	2.596		Cyb5	2.394		Prkca	2.093		Slc35c2	2.172		Dok4	2.634					Nrgn	Sprn	Scube1		Polk	Kcnf1	Fbxw7			Itgav				Sept7
Lrrc4	2.164		Kcnn4	2.593		Adam33	2.392		Gadd45g	2.092		Epha6	2.172		Crym	2.63					Nrn1	Stmn1	Sept5		Prkcg	Kcnh1	Fezf2			Itpka				Gprin1
Osbpl10	2.159		Igfbp6	2.588		Il11ra1	2.391		Tiam2	2.09		Mm.26272	2.169		Necab1	2.629					Ntm	Stx1a	Sgtb		Ptk2b	Kcnh7	Fgfr1op2			Jdp2				Tnr
Thrb	2.157		Map3k5	2.584		Trhde	2.379		Ddn	2.09		Prkag2	2.167		Marcksl1	2.628					Nvl	Sv2b	Sidt1		Rab1	Kcnj4	Fhl2			Kalrn				St6galnac5
Homer1	2.155		Fam81a	2.581		Galnt9	2.375		Liph	2.087		Efnb2	2.153		LOC381355	2.623					Ociad2	Synpo	Sipa1l1		Rap2b	Kcnj6	Fhod3			Kcnab3				Nvl
Aqp9	2.155		Rhbdf1	2.559		Tmem74	2.374		Usp46	2.086		Cyp26b1	2.153		Baiap3	2.62					Osbpl10	Syt13	Sirpa		Rasal1	Kcnj9	Flrt2			Kcnb1				Ntrk2
Kcnh1	2.154		Pknox2	2.556		Rtn4r	2.374		Six1	2.085		Tle4	2.129		Syap1	2.603					Pak1	Syt16	Six1		Rcsd1	Kcnq5	Fmnl1			Kcnh1				Rab3b
Fbxw7	2.148		Egr3	2.552		Mm.26272	2.371		Slc2a4	2.072		Ccng1	2.123		Spon1	2.597					Pak6	Syt7	Slc17a7		Rfx3	Klf10	Fnbp1l			Kcnh7				Atrx
Cited1	2.14		Nr2f1	2.55		Npas2	2.369		Hook3	2.072		Tle1	2.12		4933427D14Rik	2.597					Palmd	Tcf4	Slc30a3		Rgs14	Large	Foxb2			Kcnj4				Fdft1
Gucy1a3	2.137		Vip	2.548		Nrcam	2.363		Sv2b	2.068		Gm1441	2.114		Glra3	2.596					Pamr1	Tiam2	Slc9a9		Rin1	Limch1	Foxi1			Kcnj6				Fam5c
Syt13	2.136		Fzd3	2.547		Kcnip3	2.357		Cacna2d1	2.065		Slit2	2.111		Tmem35	2.595					Pcdh1	Tmem196	Slitrk4		Rprm	Lmna	Fscn1			Kcnj9				Pcdh1
Adamts18	2.131		Cacnb3	2.543		Gipc1	2.354		Marcksl1	2.058		Usp20	2.11		Mapre1	2.592					Pdcd4	Trim23	Smpd4		Rps6ka2	LOC433228	Fstl4			Kcnq5				Cacng8
Erf	2.127		C1ra	2.542		Mup2	2.352		Ubxn11	2.054		Galntl4	2.11		Rnf32	2.591					Pdlim2	Trim9	Snca		Rtn4rl1	LOC433258	Fzd3			Kcns3
Tnfrsf19	2.126		Sel1l3	2.537		Tmem196	2.35		Mef2c	2.054		Pnck	2.099		Fxyd6	2.585					Pdp1	Tshz3	Spata2l		Rwdd2b	LOC433727	Gabra1			Kctd17
Ptgs2	2.121		Tspan11	2.53		Gpr123	2.348		Arpp21	2.054		Kctd8	2.089		Asb6	2.585					Pdzrn3	Tspan5	Sphkap		Scand1	LOC434300	Gipc1			Khdrbs3
Kcns2	2.111		Pvrl4	2.528		Fam81a	2.348		Calm3	2.05		Tgfb2	2.086		Slit1	2.584					Pgbd5	Ttc9b	Sprn		Scnn1g	Ltk	Glcci1			Klf10
Npnt	2.11		Nr4a1	2.528		Gng12	2.347		Palmd	2.049		Cckar	2.083		Gnal	2.579					Pitpnm2	Ttpal	Stmn1		Sdccag3	Lzts1	Gnaz			Lmna
Nov	2.088		Ltk	2.522		Ak1	2.346		Slc17a7	2.047		Lypd1	2.08		Prmt2	2.578					Pknox2	Ttyh3	Stx1a		Sdccag8	Mafb	Gpr26			LOC381557
Synpo	2.086		Itgav	2.52		Camk1g	2.345		Cmtm3	2.044		Icosl	2.079		Ostc	2.576					Plch2	Tyro3	Sv2b		Sec61a2	Mal2	Grin2a			LOC433228
Rnf144b	2.084		Vill	2.519		Kctd17	2.339		Cpne6	2.042		Fbln2	2.078		Rassf8	2.557					Pld3	Ube2ql1	Synpo		Sept5	Map3k5	Grin2b			LOC433258
Clec11a	2.082		Kcnq3	2.519		Osbpl3	2.338		Mtpn	2.041		Prss12	2.077		Fam120c	2.539					Plk2	Usp46	Syt13		Sh3bp4	Mapk11	Grm3			LOC433727
Fam189a1	2.076		Zbtb24	2.515		Necab3	2.337		Sh3bp4	2.041		Elfn1	2.065		Rcn1	2.537					Plxna2	Vps35	Syt16		Sidt1	Med24	Gsg1l			Ltb
Cacna1i	2.075		Ptgs2	2.513		Sv2b	2.333		Rasgrf2	2.041		Ntrk3	2.063		Cdkn2c	2.534					Plxnd1	Wdr47	Tcf4		Sirpa	Mef2c	Gtdc1			Ltk
Mgll	2.071		Cux1	2.505		Gda	2.315		N6amt1	2.04		Rbp4	2.062		Erdr1	2.519					Ppm1l	Zfp365	Tcf7l1		Six1	Mgll	Gtf2h4			Ly6e
Abhd6	2.07		Kcnq5	2.503		Mapk11	2.31		Pcdha10	2.036		Sema3e	2.05		Adcy3	2.518					Ppp1r1a	Zfyve28	Tmtc1		Slc16a2	Mical2	Gucy1a3			Mafb
Dbp	2.065		Ptprj	2.503		Pou6f1	2.309		Cckbr	2.025		Neurod6	2.031		Hook3	2.517					Prex1		Trim9		Slc25a22	Mpped1	Hecw1			Mal2
Cck	2.062		Kcnj9	2.498		A730096I18Rik*	2.308		Odz3	2.024		Gpt2	2.025		Grm8	2.507					Prkca		Tshz3		Slc26a8	Mterfd3	Hes7			Map3k5
Six1	2.061		Arntl	2.498		Rgs12	2.305		Ppm1l	2.008		Cmbl	2.024		Col6a1	2.505					Ptgs2		Tspan5		Slc2a3	Mtmr12	Hkdc1			Mapk11
Trpc6	2.06		Nek7	2.494		Rasal1	2.305		Ankrd34c	2.008		Fam189a1	2.02		Rwdd2b	2.504					Ptk2b		Ttll7		Slc2a4	Mtpn	Hlf			Masp1
Opcml	2.06		Hecw1	2.487		Cacna1i	2.294		Tshz3	2.005		Dkk3	2.016		Pax9	2.499					Ptn		Ttpal		Slc30a3	Myadm	Homer1			Mef2c
Egr1	2.055		Thpo	2.485		Trib1	2.294		Srfbp1	2.004		Rapgef5	2.011		Kcnv2	2.495					Ptprd		Ttyh3		Slc31a1	Necab1	Hs6st1			Mgll
Osbpl3	2.044		Npy1r	2.474		Sgtb	2.291		Cntn1	2		Crtc1	2.008		Grin3a	2.493					Rap2b		Tyro3		Slc35a2	Necab3	Icosl			Mical2
Nrgn	2.043		Fam189a1	2.471		Mapk8	2.29		Prex1	1.999		Nfib	1.999		Sh3bp4	2.492					Rarg		Unc5d		Slc6a7	Nek7	Id2			Mm.26272
Nek7	2.035		Lifr	2.469		Ntm	2.289		Sh3rf1	1.994		Odz2	1.991		Zdhhc7	2.489					Rasal1		Zfp365		Slc9a8	Net1	Ier2			Mpped1
Sfrp2	2.034		Rragd	2.468		Cdh10	2.283		Dkkl1	1.987		Dusp1	1.986		Gpr101	2.486					Rasal2				Smpd4	Nfix	Ier5			Mtmr12
Ccng1	2.031		Ptpru	2.467		Khdrbs3	2.281		Hspa1l	1.985		Wbscr17	1.983		Lrfn2	2.486					Rasgrf2				Snca	Ngef	Igfbp6			Mtpn
Nr4a1	2.029		Cux2	2.456		Nr4a1	2.278		Vstm2b	1.984		Parm1	1.981		BC005764	2.482					Rasl11b				Sprn	Nlk	Igfn1			Necab1
Zfp57	2.026		Ptprk	2.453		Cap2	2.277		Fhl2	1.984		Rasal1	1.971		B230120H23Rik	2.48					Rin1				Srfbp1	Nol4	Igsf9b			Nek7
Zbtb16	2.026		Pak1	2.45		Nol4	2.277		Ly6h	1.983		A830018L16Rik	1.968		Fem1a	2.459					Rps6ka2				Stc1	Nov	Il34			Net1
Tyro3	2.024		Kalrn	2.447		Oxr1	2.276		Cdh10	1.981		Zfp260	1.966		Rcsd1	2.455					Rps6ka3				Stx1a	Npnt	Inhba			Nfix
Itgav	2.023		Coch	2.445		Fgfr1op2	2.275		Med24	1.98		Madcam1	1.962		Trpc4	2.445					Rragd				Sub1	Npy	Itgav			Ngef
Cdk5r1	2.022		A230097P14Rik*	2.443		Mgll	2.271		Bdnf	1.98		Pck2	1.947		Kcnc4	2.443					Rtn4r				Syap1	Nr2f1	Itpka			Nlk
Olfm2	2.02		1110008P14Rik	2.442		Rspo2	2.271		Fkbp10	1.977		Tnip2	1.94		Ddn	2.436					Rtn4rl1				Syngr3	Nr4a1	Jdp2			Nol4
Fam171a1	2.017		Rara	2.442		Efna5	2.269		Cntn4	1.974		Trhr	1.937		Gabra3	2.424					Sbno1				Synpo	Nrgn	Junb			Npnt
Hecw1	2.016		Hes7	2.438		Rnf144b	2.255		Nrtn	1.973		Ewsr1	1.937		Peg10	2.41					Scnn1g				Syt16	Nrxn1	Kalrn			Npy
Rapgef5	2.015		Mapk11	2.433		Zdhhc2	2.246		Slc9a8	1.97		Prkdc	1.933		Ecel1	2.407					Scube1				Syt17	Ntm	Kcnb1			Nr2f1
Slc2a12	2.014		Inhba	2.433		Stt3b	2.245		Sod1	1.969		Igfbp4	1.931		Tyr	2.406					Sdccag3				Tcf4	Nudt4	Kcne2			Nr4a1
Mlxipl	2.013		Hdac7	2.426		Igsf9b	2.24		Dlx5	1.968		Cbx5	1.928		Nol4	2.406					Sec14l1				Tcf7l1	Nvl	Kcnh1			Nrgn
Rasal2	2.011		Crhr1	2.425		Kcnh1	2.238		Csrnp2	1.967		Nnat	1.925		Pls3	2.404					Sept5				Tiam1	Olfm2	Kcnh3			Nrsn1
Myo1b	2.01		Tmem65	2.419		Ube2b	2.235		Zfyve28	1.965		Gpd2	1.925		Prkag2	2.402					Sgtb				Tmem35	Opcml	Kcnh7			Nrxn1
Cntn3	2.009		Ccbp2	2.411		Dusp6	2.234		Hoxb13	1.962		Slc35a2	1.92		Ak4	2.4					Sidt1				Tnfaip8l3	Osbpl10	Kcnj3			Ntm
Abcd2	2.009		Hlf	2.41		Hcn1	2.233		Ptprd	1.961		Cd1d1	1.916		Trip4	2.4					Sipa1l1				Trim28	Osbpl3	Kcnj4			Nudt4
Pdp1	2.004		Mxi1	2.405		Cdyl2	2.232		Gpr26	1.959		Cnih2	1.913		Blcap	2.389					Sirpa				Trip4	Pak1	Kcnj6			Olfm2
Mras	2.002		Wdr18	2.402		Fam84b	2.23		Ap3s1	1.95		Tox	1.901		Bhlhb9	2.385					Six1				Trp53i11	Pak7	Kcnj9			Opcml
Stxbp6	2		Fam3c	2.398		Pak1	2.229		Pcdhb9	1.946		E4f1	1.901		Kcng3	2.382					Slc16a2				Tyr	Pamr1	Kcnn4			Osbpl10
Sirpa	1.994		Kcnb1	2.397		Clns1a	2.227		Syt13	1.943		Tpbg	1.898		Pfkl	2.381					Slc17a7				Unc5d	Pcdh1	Kcnq3			Osbpl3
Calb1	1.994		Mapk4	2.395		Il11ra2	2.225		Erf	1.941		Ddn	1.896		Pcdh20	2.38					Slc26a8				Usp46	Pclo	Kcnq5			Oxr1
Gnaz	1.993		Cckbr	2.393		Gpr176	2.225		Gng3	1.939		Prkca	1.892		Efna3	2.373					Slc2a4				Vps35	Pcsk1	Kcns2			Pak1
Dclk3	1.993		D430041D05Rik	2.39		Grik3	2.225		Dlgap2	1.935		Odz3	1.892		Cpne6	2.372					Slc30a3				Vstm2b	Pde8b	Kcnv2			Pak7
Plk2	1.992		Foxi1	2.378		Large	2.216		Vezt	1.934		Scn3b	1.885		Necab2	2.362					Slc35a2				Wfs1	Pdzrn3	Kctd1			Pamr1
Rasl11b	1.99		Ngef	2.374		Sidt1	2.203		Pknox2	1.926		Cpne2	1.885		Cacng8	2.357					Slc9a9				Wnt2b	Phactr1	Kctd16			Pcdh1
Gtf2h4	1.985		Cdkn1a	2.368		Creg2	2.203		Gabrb1	1.925		Hook3	1.883		Ltbp4	2.357					Slit3				Ybx1	Pknox2	Klf10			Pclo
Gda	1.985		Mlxipl	2.361		Tyro3	2.2		Dgkb	1.921		Nrcam	1.879		E4f1	2.355					Slitrk4				Yeats2	Plcb1	Lepre1			Pcsk1
Clcn2	1.975		Erf	2.361		A230097P14Rik*	2.199		Slc2a3	1.919		Sorcs2	1.876		Nrcam	2.354					Smpd4				Zbtb48	Pld3	Lifr			Pde8b
Kcna6	1.974		Pgbd5	2.36		Blnk	2.197		Ddx26b	1.917		Nos1	1.875		N6amt1	2.353					Snca				Zfyve28	Plk2	Lmna			Pdzrn3
Jdp2	1.974		Nrsn1	2.358		Hmgcr	2.192		Nrgn	1.917		Wnt2b	1.87		Eif2d	2.349					Sprn					Plxna2	LOC433228			Phactr1
Foxi1	1.974		Tbr1	2.357		Dusp14	2.19		Ppp1r7	1.915		Rgs14	1.869		Enc1	2.349					Srfbp1					Pou6f1	LOC433258			Pknox2
Fam5c	1.974		Rims3	2.356		Ccng1	2.189		Plxna2	1.912		Grb14	1.86		Thra	2.344					Ssx2ip					Ppm1l	LOC433727			Plcb1
Rara	1.973		Nol4	2.354		1700019N12Rik	2.185		Gpr83	1.909		Grin2a	1.858		Slc2a4	2.34					Stc1					Prkacb	Lrrc4			Plcxd2
Npy	1.971		Tnfrsf19	2.354		Gpd1l	2.183		Gpr171	1.905		Cpne6	1.857		Scand1	2.339					Stmn1					Ptprj	Ltk			Pld3
Mgat5b	1.97		Sfrp2	2.343		Clcn2	2.178		Rragd	1.901		Tcf7l1	1.856		Slc6a7	2.336					Stx1a					Ptprk	Mafb			Plekhg5
Ptk2b	1.969		Calb1	2.336		Fat3	2.174		E130012A19Rik	1.899		Tcf4	1.849		Tmem176a	2.333					Sv2b					Rasal1	Mal2			Plk2
Efemp2	1.969		Pdlim2	2.333		Egr3	2.169		Trim23	1.896		Ntng1	1.849		Pde9a	2.33					Synpo					Rasal2	Map3k5			Pou6f1
Fbxo34	1.968		Fam196a	2.333		Ptpru	2.165		Slc25a22	1.893		Tanc1	1.847		Igf2	2.329					Syt13					Rasl11b	Mapk11			Ppm1l
Rps6ka3	1.965		Ctf1	2.333		Arhgdig	2.163		Pld3	1.889		Fam5c	1.843		Adcy9	2.327					Syt16					Rgs4	Mapk4			Prkacb
Mtif2	1.962		Mras	2.331		Siae	2.163		Gjb5	1.888		Scai	1.838		Slc19a2	2.32					Syt17					Rhbdf1	Mef2c			Prss23
Mapk11	1.961		Igsf9b	2.321		Mafb	2.156		Ppp1r1a	1.887		Lrrtm1	1.836		6330403A02Rik	2.318					Tcf4					Rnf144b	Megf9			Ptprj
Cux1	1.96		Aifm3	2.32		Igsf21	2.156		Ndst3	1.886		Prkcg	1.835		Med24	2.307					Tiam2					Rock2	Mest			Ptprk
Sgtb	1.959		Trim37	2.319		Syt13	2.155		Sorcs2	1.886		E2f4	1.828		Kl	2.305					Tmem196					Rorb	Mgat5b			Ptpru
Pgbd5	1.958		Mtmr12	2.319		Fmnl1	2.155		Ptpn2	1.884		A130014H13Rik	1.821		D11Wsu47e	2.304					Trim23					Rtn4r	Mgll			Rasal2
Nfix	1.958		Scn1a	2.314		Rgs4	2.154		Darc	1.882		Slc20a1	1.82		Usp11	2.299					Tshz3					S100a10	Miat			Rasl11b
Kcnb1	1.958		AI593442	2.313		Tspan5	2.153		Il34	1.878		Dpysl4	1.811		Selplg	2.299					Tspan5					Satb1	Mical2			Rgs4
Zbtb24	1.957		Cartpt	2.312		Cyb561	2.153		Nav1	1.871		Dtd1	1.809		Rfx3	2.293					Ttpal					Satb2	Mlxipl			Rhbdf1
Tspan5	1.957		Whrn	2.309		Cck	2.152		Prkcg	1.871		Arap2	1.804		Gpr85	2.287					Ttyh3					Scube1	Mpped1			Rnf144b
Ttpal	1.956		Dkkl1	2.309		Fos	2.15		Pgbd5	1.865		Rgs19	1.798		Slc9a8	2.281					Tyro3					Sec14l1	Mras			Rock2
Mterfd3	1.956		Camk2a	2.305		Snca	2.147		Crym	1.863		Trpc6	1.791		Nvl	2.277					Ube2e3					Sgtb	Mtif2			Rorb
Crip2	1.956		Nrn1	2.294		Prkag2	2.144		Ankrd50	1.863		Lrrn3	1.784		LOC433088	2.275					Vezt					Siae	Mtmr12			Rtn4r
Cops7b	1.952		Ankrd34c	2.292		Smpd1	2.143		Rap2b	1.863		Neto1	1.777		LOC381076	2.269					Wdr47					Sidt1	Mtpn			S100a10
Csrnp2	1.95		Pld3	2.291		Gpd2	2.142		Slc16a2	1.862		Slc6a7	1.775		Sox5	2.268					Zbtb48					Sirpa	Mtus2			Satb1
1110008P14Rik	1.949		Kcnj6	2.288		Fam3c	2.138		Syt16	1.86		Scube3	1.77		LOC432748	2.255					Zfp365					Slc17a7	Mxi1			Satb2
Fgfr1op2	1.947		Fbxw7	2.285		Mtmr12	2.137		Dner	1.859		Hrh3	1.769		Oaz2	2.253										Slc2a12	Myo1b			Scai
Itpka	1.946		Ptn	2.284		Fam196a	2.137		Pcdh1	1.858		Slc4a10	1.768		Chl1	2.248										Slc30a3	Necab1			Scube1
Med24	1.941		Fhl2	2.283		Sulf2	2.132		Egln1	1.858		Trpc5	1.764		Parp8	2.24										Slc8a2	Nek7			Sel1l3
Irx1	1.94		Csrnp2	2.28		Nov	2.129		Smpd4	1.858		Tgfb3	1.762		Spint2	2.239										Snca	Net1			Sept5
Kcnv2	1.939		Egr1	2.279		Prrt3	2.129		Rab3b	1.855		3110035E14Rik	1.762		Sept5	2.239										Sorcs1	Nfix			Sgtb
Fmnl1	1.936		Foxb2	2.279		Cox6a2	2.126		Ptk2b	1.854		Cdh13	1.761		Htr2c	2.238										Sorcs3	Ngef			Siae
Mxi1	1.935		Thap1	2.278		Cacnb4	2.126		6430573F11Rik	1.852		Rfx1	1.759		Fam189a1	2.237										Sprn	Nlk			Sidt1
Kcnj9	1.934		Fat3	2.276		Fam163b	2.126		Kcna6	1.852		Pgrmc1	1.748		Polk	2.233										Stmn1	Nol4			Sirpa
Sdccag3	1.931		Afap1	2.275		Adap1	2.124		Tyro3	1.852		Adrbk2	1.747		Rbmx	2.232										Stx1a	Npnt			Slc17a7
Pak6	1.931		Cck	2.274		Uap1	2.12		Tmtc1	1.848		St6galnac3	1.74		Pxn	2.23										Sun1	Npy			Slc2a12
Kalrn	1.931		Ier2	2.271		Hkdc1	2.12		Necab3	1.847		Nog	1.738		Tshz1	2.228										Sv2b	Npy1r			Slc2a13
Mtus2	1.929		Ptprd	2.269		Gfpt2	2.119		Sybu	1.847		Grik1	1.735		Med23	2.228										Synpo	Nr1d1			Slc30a3
Dlgap2	1.928		Cdkl5	2.261		Wwc1	2.118		Nptx2	1.845		Aurka	1.731		Mtpn	2.22										Syt13	Nr2f1			Slc8a2
Pvrl4	1.924		Olfm2	2.261		Cdh24	2.112		Chl1	1.843		Efr3a	1.723		Dlx6as1	2.21										Syt16	Nr4a1			Snca
Arpp21	1.922		Ascl2	2.253		Crip2	2.11		Adcy2	1.843		Slc17a7	1.723		Chrd	2.198										Sytl2	Nrf1			Snx25
LOC433258	1.921		Tspan5	2.253		Rasl11b	2.107		Vamp2	1.836		Rock2	1.722		F5	2.196										Tcf4	Nrgn			Sorcs1
AI593442	1.921		Aqp9	2.246		Cadm2	2.106		Entpd1	1.835		Nek7	1.718		Cpne2	2.191										Thrb	Nrn1			Sorcs3
Mtpn	1.918		Ptpn3	2.245		Cplx3	2.106		Col6a1	1.833		Mvp	1.718		Ets1	2.188										Tiam2	Nrxn1			Sprn
Ier2	1.917		Lhx2	2.238		Slc17a7	2.105		Cacng7	1.833		Hexim1	1.718		Cmtm3	2.183										Tmem196	Ntf5			St8sia5
Echdc2	1.915		Npy	2.232		Flrt2	2.104		Syngr3	1.832		Cpt1c	1.716		Lepre1	2.18										Tnnc1	Ntm			Stmn1
Sv2b	1.914		Sema3a	2.228		Synpo	2.103		Camk2d	1.829		Fam135b	1.713		Icam5	2.178										Trim23	Nudt4			Stt3b
Coch	1.911		Vopp1	2.224		D430041D05Rik	2.102		Sprn	1.827		Pttg1ip	1.71		Chrna7	2.177										Trim37	Olfm2			Stx1a
Sun1	1.909		Ptpn18	2.221		Kcnf1	2.1		Trip4	1.825		Opcml	1.708		Flt1	2.176										Tsen34	Opcml			Sulf2
Il34	1.908		Pak6	2.22		Stmn1	2.098		Irx1	1.825		Chrm3	1.706		Fndc3b	2.174										Tshz3	Osbpl10			Sun1
Bsn	1.907		Twf2	2.217		Nrxn1	2.095		Ccdc164	1.822		Kcnd3	1.704		Kcnf1	2.168										Tspan5	Osbpl3			Sv2b
Stx1a	1.906		Ttpal	2.214		Arnt2	2.09		Prdx4	1.811		9130024F11Rik	1.701		Fkbp10	2.167										Ttpal	P2rx4			Synj2
1600021P15Rik	1.904		Fxyd7	2.207		Vti1a	2.089		Pam16	1.811		Sik3	1.7		Palmd	2.163										Ttyh3	Pak1			Synpo
Ngef	1.903		Osbpl10	2.207		Ldb2	2.087		Stat1	1.809		Pak3	1.69		Lzts1	2.162										Twf2	Pak6			Syt13
Palmd	1.902		Mtif2	2.207		Rhbdf1	2.086		Fam5b	1.808		Ppp1r2	1.687		Zfp932	2.161										Tyro3	Pak7			Syt16
Fam3c	1.902		Chst12	2.197		Arl4d	2.085		Dusp14	1.806		Ahcyl2	1.687		Dlx5	2.16										Vopp1	Pamr1			Sytl2
Mal2	1.901		Ctnnd1	2.197		Gpr125	2.085		Gng7	1.804		Adcy3	1.684		Dtd1	2.157										Vti1a	Pcdh1			Tbr1
Fam89b	1.901		Mical2	2.194		Med24	2.083		Magi3	1.803		Clu	1.682		Slc4a10	2.157										Wdr47	Pclo			Tcf4
Slco4a1	1.9		Rasal2	2.193		Hecw1	2.083		Trim9	1.801		Slc6a1	1.682		Rapgef6	2.156										Wwc1	Pcsk1			Thrb
Syt17	1.898		Car10	2.191		Pcsk5	2.082		Baiap2	1.8		Usp21	1.68		Fbxo18	2.155										Zbtb16	Pde8b			Tnnc1
Cacnb4	1.896		Gnaz	2.189		Lypd6b	2.08		Plk2	1.799		Twf2	1.678		Unc5d	2.154										Zdhhc2	Pdlim2			Trhde
Ube2e3	1.893		Gsg1l	2.189		Sh3rf1	2.079		Lzts1	1.798		Plekha7	1.677		Nfib	2.154										Zfp365	Pdp1			Trim37
Dkk3	1.889		Scai	2.186		Afap1	2.077		Id2	1.796		Zdhhc7	1.672		Dock10	2.149											Pdzrn3			Trim9
3110035E14Rik	1.889		Cap2	2.184		Opcml	2.077		Mapk8	1.795		Mrpl39	1.671		Fbln1	2.143											Pgbd5			Tsen34
Ptprd	1.884		Icosl	2.181		LOC433228	2.075		Elmo2	1.792		Ntng2	1.671		Rprm	2.142											Phactr1			Tshz3
Sorcs3	1.882		Mm.26272	2.179		Exoc6	2.074		Ntng2	1.791		Slc1a1	1.67		Slc35c2	2.141											Pitpnm2			Tspan5
LOC434300	1.879		Dgkh	2.177		Fbxw7	2.069		4833414E09Rik	1.789		Khdrbs3	1.662		Guk1	2.139											Pknox2			Ttpal
Sprn	1.878		Arpp21	2.17		Crhbp	2.067		Osbpl10	1.789		Sprn	1.658		Stc1	2.137											Plcb1			Ttyh3
A230097P14Rik*	1.873		Adap1	2.166		Lgals1	2.066		Ptn	1.781		Arpc1a	1.657		Ace	2.134											Plch2			Twf2
Pknox2	1.872		Enc1	2.162		Grin2a	2.064		Eepd1	1.781		Gabrb1	1.657		Mesdc2	2.129											Pld3			Tyro3
Pcsk1	1.872		Fam5b	2.16		Pcsk1	2.064		Ppp1r1b	1.776		Dnttip1	1.656		Dgkb	2.128											Plk2			Vopp1
Ankrd6	1.868		D10Bwg1379e	2.158		Cacng3	2.062		Aff4	1.773		Sema3c	1.653		Usp46	2.127											Plxnd1			Zbtb16
Ephb6	1.866		Vwa5b2	2.156		Phactr1	2.062		Abhd6	1.772		Gng12	1.652		Rps4y2	2.126											Pou6f1			Zdhhc2
Srfbp1	1.865		A930009E05Rik	2.154		Accn1	2.06		Gabra3	1.77		Ppap2b	1.649		Rps6ka2	2.124											Ppm1l			Zfp365
Dlgap1	1.863		Sphkap	2.152		Slc8a1	2.06		Dclk3	1.767		Ubxn11	1.643		Plagl1	2.12											Ppp3ca
Nrf1	1.862		Mpped1	2.148		Cdkn1a	2.059		Ppapdc2	1.765		Fem1a	1.642		Ssr1	2.116											Prex1
Mest	1.861		Abhd6	2.148		Rap2a	2.056		Trerf1	1.764		Pde9a	1.639		Tgfb2	2.115											Prkacb
Kcnc4	1.861		Nrgn	2.146		Iqsec1	2.053		Spata2l	1.763		Lats2	1.637		Nos1	2.113											Prkca
Kcnj6	1.86		1700054N08Rik	2.146		Arhgap26	2.053		Hes3	1.762		Erbb4	1.636		Gpd2	2.111											Ptgs2
Cdkl5	1.859		Sv2b	2.146		Hpcal4	2.052		Kcnk13	1.762		B4galt3	1.636		Vstm2b	2.109											Ptk2b
Slc2a4	1.857		Tcf4	2.143		Kcnb1	2.051		A930009E05Rik	1.761		Sec14l1	1.635		Pex14	2.104											Ptn
Kcnq3	1.857		Sgtb	2.14		9130024F11Rik	2.051		Pdp1	1.759		Ube3a	1.633		Tcf7l1	2.103											Ptpn18
Rabep2	1.854		Gdf1	2.138		Efr3a	2.049		Gpd1l	1.758		Cdh2	1.632		Etv1	2.102											Ptpn3
Phactr1	1.854		Grm3	2.137		Mmp16	2.048		Rps6ka2	1.758		Ar	1.63		Abhd11	2.099											Ptprd
Fam5b	1.853		Ly6e	2.136		Lzts1	2.046		4933427D14Rik	1.75		Exosc8	1.628		Tat	2.098											Ptprj
Zfp365	1.852		Gpr125	2.129		Ptk2	2.045		Nptx1	1.748		Spon1	1.628		Col25a1	2.092											Ptprk
P2rx4	1.851		Adcy2	2.128		Slc6a7	2.044		Pak1	1.748		Nrgn	1.625		Ccdc164	2.089											Pvrl3
Clns1a	1.85		Slc26a7	2.128		2010111I01Rik	2.042		Nrcam	1.744		Gpd1l	1.624		Cpt1c	2.084											Pvrl4
Adap1	1.85		Ltb	2.123		Jdp2	2.038		Slc38a3	1.743		Sst	1.622		Col9a3	2.079											Rabep2
Gipc1	1.847		Opcml	2.12		Ogfrl1	2.037		Pdcd4	1.741		Cadps2	1.62		Mlc1	2.068											Ralb
Sipa1l1	1.845		Sesn1	2.118		Nfib	2.034		6330403A02Rik	1.739		Shb	1.61		Ajap1	2.067											Rara
Cmtm4	1.845		Gipc1	2.118		Bzw1	2.034		Gpr12	1.738		Hpcal4	1.61		Wnt2b	2.065											Rasal2
Chst12	1.843		Pclo	2.117		Serpini1	2.033		Trim28	1.738		Sulf2	1.609		Cartpt	2.063											Rasgef1b
Camk2a	1.842		Cnih3	2.116		Rasal2	2.03		Ak1	1.736		Rps21	1.606		Sidt1	2.061											Rasgrf2
Mgat5	1.841		Snca	2.112		Sorcs1	2.029		Pwp2	1.734		Dpysl5	1.606		Creg2	2.06											Rasl11b
Rps6ka2	1.84		Necab1	2.112		Kcnq5	2.028		Ssr2	1.733		D3Bwg0562e	1.605		Icosl	2.057											Rgs4
Fam20c	1.839		Cdk5r1	2.109		Egr4	2.023		4833424O15Rik	1.729		Prmt2	1.605		Slc35a2	2.056											Rhbdf1
Ptpn18	1.838		Hbb-b1	2.109		Ube2ql1	2.022		Dscaml1	1.728		Wnt10b	1.604		Rap2b	2.047											Rims3
A830039N20Rik	1.833		Khdrbs3	2.105		Ntng2	2.022		Aacs	1.725		Rap2a	1.603		Mapk13	2.046											Rnf144b
Col19a1	1.829		Dlgap2	2.103		Ltb	2.021		Cd1d1	1.724		Ctbp2	1.601		Mest	2.041											Rock2
Homer2	1.828		Lepre1	2.093		Slc36a1	2.02		Copb2	1.723		Lgi1	1.6		Ern2	2.041											Rorb
Mylk	1.827		Dclk3	2.093		Pdia5	2.019		Sipa1l1	1.723		Prrg2	1.6		Cdk14	2.04											Rragd
Id2	1.826		Ppm1l	2.091		Fam135b	2.019		L1cam	1.722		Tfap2a	1.599		1500002O20Rik	2.037											Rtn4r
Adcy2	1.824		Synpo	2.091		Pknox2	2.019		Kcnb1	1.722		Rasgrf1	1.509		Alcam	2.035											Rtn4rl1
Ptpn3	1.821		9030425E11Rik	2.09		Zfp260	2.018		Rasal2	1.72		Acot13	1.508		Gadd45g	2.035											S100a10
Nqo1	1.819		Kcns2	2.089		Nrgn	2.018		Tcf4	1.719		Chrna4	1.504		Glce	2.034											Satb1
Sox5	1.816		Bsn	2.088		Masp1	2.017		Syt10	1.717		Dab1	1.503		Cbx5	2.032											Satb2
Slitrk4	1.814		Slc36a2	2.088		Sorcs3	2.017		Hs3st1	1.717		Ehd3	1.503		Gria1	2.031											Sbno1
2810405K02Rik	1.814		Slitrk4	2.087		Id2	2.017		Asb6	1.716		Cdkn2c	1.503		Pkia	2.031											Scnn1g
Rock2	1.813		Dbc1	2.085		Aacs	2.013		Creg2	1.716		Reps2	1.501		Kcnd3	2.029											Scube1
Cap2	1.809		Tmtc1	2.082		Rb1cc1	2.012		Nrn1	1.712		Ly6h	1.5		Psme1	2.022											Sema3a
Cacnb3	1.808		Sipa1l1	2.082		Msrb2	2.008		Phyhipl	1.705		P2rx3	1.498		Vldlr	2.021											Sept5
Lifr	1.806		Plcb1	2.082		Trim9	2.007		Adamts18	1.704		St3gal3	1.492		Tcf19	2.021											Sfrp1
Inhba	1.804		Itpka	2.079		Galntl6	2.003		Cck	1.701		BC005537	1.487		Slc7a14	2.021											Sfrp2
Cd34	1.797		Clec11a	2.079		Galnt14	2.003		Tcf7l1	1.699		Polr2m	1.487		Scarb1	2.02											Sgtb
Fibcd1	1.796		Syt16	2.079		Vps35	2.001		Abtb1	1.696		2410066E13Rik	1.486		Sirpa	2.018											Siae
Creg2	1.795		Tyro3	2.076		Tcf4	2		Ctxn1	1.694		Rnf32	1.485		Adrbk2	2.016											Sidt1
Chrna2	1.795		Slc17a7	2.073		Egr2	2		Abhd11	1.694		BC005561	1.483		Synpo	2.016											Sipa1l1
Fam196a	1.794		Cacna2d3	2.072		Zfp365	1.998		Kcnj15	1.693		Nxph3	1.483		Pdgfd	2.014											Sirpa
Icosl	1.793		Myo1b	2.07		Col16a1	1.997		Btg3	1.693		Thsd7b	1.483		Psd3	2.014											Six1
Nrn1	1.789		Adra1a	2.069		2310046A06Rik	1.995		Cdh2	1.69		Npy	1.482		Tob2	2.013											Slc17a7
H2-T23	1.789		Synj2	2.064		Usp46	1.995		Scand1	1.69		Kcnc4	1.482		Ube2i	2.011											Slc26a7
Kcnj4	1.786		Plk2	2.062		Ap3s1	1.992		Sqle	1.689		Arxes1	1.479		Ctnnb1	2.011											Slc2a12
Erbb2	1.784		Foxp1	2.059		Crym	1.991		Slc6a7	1.689		Man1a	1.479		Map3k5	2.01											Slc30a3
Camkk1	1.784		Clcn2	2.055		Gabra3	1.991		Smpd1	1.686		Cpe	1.475		Tnr	2.006											Slc36a2
Hlf	1.782		Sept5	2.055		Kcnj6	1.987		Tyr	1.685		Cyc1	1.474		Pak3	2.003											Slc5a1
Cyld	1.782		Pcsk1	2.053		Mtpn	1.985		Usp21	1.685		Chst11	1.473		Wnt4	2											Slc8a2
Pak1	1.781		Nrf1	2.051		Ncald	1.984		Mgst3	1.683		Rab3b	1.473		Srfbp1	1.999											Slc9a9
Necab1	1.779		Slc2a13	2.051		Itpr1	1.983		Traf5	1.682		Scarb1	1.473		Slc27a4	1.998											Slco4a1
Arnt2	1.778		A830039N20Rik	2.051		Snx25	1.981		Myo5b	1.68		Cyb561	1.472		Vstm2a	1.996											Slitrk1
Ntm	1.776		Prkca	2.049		Dact2	1.98		Arl4d	1.677		Rin1	1.47		Cdk5r1	1.995											Slitrk4
Chst1	1.775		Dusp18	2.047		Thra	1.979		Oxr1	1.677		Ccdc88c	1.47		Ankrd10	1.993											Smpd4
Igsf9b	1.774		Zfp365	2.045		Lrfn2	1.978		Stmn1	1.677		Il11ra1	1.47		Dner	1.993											Snca
Crhr1	1.773		Osbpl5	2.044		Epha4	1.977		Nrf1	1.676		Ltn1	1.469		Erbb4	1.981											Sorcs1
Cpne5	1.773		Gabra1	2.043		Kcnj9	1.976		Cops7b	1.676		Ntrk2	1.468		Timp2	1.98											Sorcs3
6330403A02Rik	1.773		Ptk2b	2.042		Synj2	1.976		Otof	1.674		Arf3	1.465		Btg3	1.977											Spag5
Fam49a	1.772		Dkk3	2.04		Arpp21	1.973		Rela	1.671		Dlst	1.464		Camkv	1.972											Sprn
Dlx1	1.77		Hs6st1	2.036		Adcyap1	1.973		Tmem196	1.669		Bcl11a	1.463		Vat1l	1.971											Stard8
Dkkl1	1.77		Plekhg5	2.035		Cdkl5	1.971		Tspan5	1.669		Adamts16	1.458		Prkcg	1.968											Stmn1
Clic1	1.768		Dlx5	2.035		Slc2a13	1.971		Six3os1	1.669		Gpd1	1.457		Nrgn	1.968											Stx1a
Large	1.767		Atxn1	2.035		Egr1	1.97		Pcyt1b	1.668		Dmwd	1.457		Cdh13	1.968											Stxbp6
Rasgef1b	1.766		9530091C08Rik	2.033		Slc2a12	1.97		Ybx1	1.667		Hist1h2bc	1.454		Rab12	1.967											Sun1
Atxn1	1.765		Zfp57	2.028		Prkcb	1.968		Gnao1	1.664		Sv2b	1.454		Zbtb48	1.967											Sv2b
Dpp10	1.764		Cspg5	2.028		Pls3	1.968		Sub1	1.663		LOC433093	1.453		Sdccag8	1.966											Synpo
1700054N08Rik	1.763		Grin2a	2.026		Tmem63c	1.968		Abcb6	1.663		Camkv	1.452		Efnb3	1.966											Syt13
Rasal1	1.762		Chrm3	2.022		Kcns3	1.965		Kcnh1	1.662		Mt3	1.448		Rab1	1.96											Syt16
Ddn	1.761		Rassf3	2.021		Npy	1.964		Plch2	1.661		Pdha1	1.448		Morc3	1.959											Sytl2
Smpd4	1.757		Camk4	2.02		Exosc8	1.961		Ctnnb1	1.66		Kcnf1	1.447		Tgfb3	1.959											Tcf4
Mpped1	1.757		Ephb6	2.02		Adrbk2	1.961		Ttyh3	1.658		Ptk2b	1.447		Cnot7	1.956											Thap1
Camk1g	1.755		Fnbp1l	2.018		Fnbp1l	1.96		Gata2	1.655		Ttc39c	1.446		Rin1	1.955											Thpo
Nrxn1	1.754		Sirpa	2.017		Nr2f1	1.96		Large	1.652		Plxna2	1.442		Palm3	1.946											Thrb
Map3k5	1.752		Lmna	2.015		Dgkh	1.959		Zfp365	1.65		Slc7a14	1.442		Ppm1g	1.945											Tnfrsf19
Nrip1	1.751		Oxr1	2.014		6720456B07Rik	1.959		Stc1	1.649		Efnb3	1.439		9130024F11Rik	1.939											Tnnc1
Epha10	1.751		Thrb	2.013		1700054N08Rik	1.958		Gsta4	1.648		Blcap	1.439		Syngr3	1.936											Trim37
S100a10	1.75		Slitrk1	2.012		Ipo5	1.958		Fscn1	1.648		Slc6a15	1.439		Dscaml1	1.935											Tsen34
Fezf2	1.75		Scrt1	2.009		Slc30a3	1.958		Ltk	1.648		Guk1	1.439		Junb	1.934											Tshz3
Cyp4f15	1.749		Soat2	2.002		Gpc1	1.956		Ufc1	1.647		Setd5	1.437		Scnn1g	1.933											Tspan5
Sbno1	1.748		Nr1d1	2.001		Ctgf	1.956		Rpn2	1.647		Wnt8a	1.435		Dvl2	1.932											Ttpal
Bhlhe40	1.748		Nfkbie	2		Trim23	1.955		Pfkfb2	1.646		Nipal3	1.435		Chrm4	1.931											Ttyh3
Necab3	1.746		LOC433258	2		Wdr47	1.955		Exoc6	1.643		Vstm2a	1.435		Sema4g	1.931											Twf2
Magi3	1.745		Dpp10	1.997		Ttyh3	1.954		Nab1	1.642		Sept7	1.432		Tro	1.926											Tyro3
Wash	1.742		Cblb	1.997		Neto1	1.954		Slc35a2	1.642		Kifc2	1.43		Alg5	1.921											Ubash3a
Satb1	1.741		Nfic	1.996		Ptprj	1.952		Igsf3	1.641		Ptpru	1.43		Irx1	1.921											Vip
Ppp3ca	1.741		Rabep2	1.995		Azin1	1.952		Bsn	1.637		Gria1	1.428		A830018L16Rik	1.919											Vopp1
Wwc1	1.74		Gfra2	1.995		Hs6st3	1.952		Eif2d	1.636		Ppm1a	1.427		Leprel2	1.918											Wash
Tbc1d14	1.74		Camk1g	1.994		Fam49a	1.949		Sdccag8	1.636		Spns2	1.427		Cacnb3	1.917											Zbtb16
Stat3	1.739		P2rx4	1.994		Kalrn	1.948		Aplnr	1.631		Camk1d	1.427		Ccnl2	1.911											Zbtb24
Plxna2	1.736		Per1	1.989		Itpka	1.947		Rasl11b	1.628		Tnr	1.427		Cacna2d1	1.911											Zdhhc2
Mcm5	1.736		Mtpn	1.984		Pdzrn3	1.946		Syt7	1.628		Sox5	1.424		Ybx1	1.909											Zfp365
Kcnj15	1.736		St8sia5	1.981		Plcb1	1.946		Fem1a	1.627		Hectd2	1.424		Ctgf	1.908											Zfp57
Gabra1	1.733		Neto2	1.98		Necab1	1.945		Sphkap	1.626		Pgm2l1	1.423		Camk2d	1.905
Rhbdf1	1.732		Ntm	1.976		9430020K01Rik	1.945		B3gat1	1.624		Terf2ip	1.42		Stx1a	1.903
Sorcs1	1.729		Gucy1a3	1.967		Kcnk2	1.944		Hmbox1	1.622		Cacna1e	1.419		Grip1	1.897
Pou2f1	1.728		Frzb	1.965		Nav2	1.943		Nat6	1.622		Tmbim6	1.417		D3Bwg0562e	1.897
Nr1d1	1.726		Cyp4f15	1.961		Enc1	1.942		Polk	1.621		Junb	1.415		Rtn4rl1	1.896
Grin2a	1.726		Phactr1	1.96		Hspa1l	1.942		Gpr173	1.62		Gabra3	1.412		Dnahc9	1.894
Arntl	1.726		Hspb7	1.958		A830039N20Rik	1.941		Pde1a	1.619		Cdh8	1.412		Pld3	1.893
Hs6st1	1.724		Golga7b	1.956		Atxn1	1.936		Sec14l1	1.619		Adck4	1.41		Rapgef4	1.892
Ascl2	1.724		Gabrg2	1.956		Dlgap2	1.935		Sdc3	1.618		Rapgef4	1.409		Prkdc	1.892
Slitrk1	1.72		Apba2	1.954		Cacnb3	1.934		Fstl4	1.616		Slc2a3	1.409		Nucb2	1.89
Klf10	1.72		Rock2	1.954		Gxylt2	1.933		Ubr3	1.616		Ssr1	1.407		Taf13	1.89
Camk4	1.719		Chn1	1.952		Ptprk	1.933		Megf9	1.616		Psmb2	1.406		Tmem29	1.888
Aifm3	1.718		Ptpn2	1.951		Kcnj4	1.932		Gabrg2	1.616		Slc16a2	1.406		Sh3rf2	1.887
Thap1	1.717		Ankrd33	1.949		Slc25a22	1.93		Tmem47	1.613		Id3	1.405		Gabpb1	1.887
Slc8a2	1.717		Ppp3ca	1.939		Nudt4	1.93		Mtif2	1.613		Bap1	1.404		Epha6	1.886
Mical2	1.716		Junb	1.938		Tiam2	1.929		Synpo	1.612		Disp2	1.402		Slc26a8	1.884
4933427D14Rik	1.716		Wash	1.938		Il34	1.928		B230120H23Rik	1.611		Prkcb	1.4		Thrb	1.884
Pclo	1.715		Egr2	1.936		Cds1	1.928		Ociad2	1.611		Smtn	1.4		Hnf4a	1.883
Mlc1	1.714		Galntl6	1.934		Stk32c	1.928		Setd3	1.61		Tmem35	1.4		Nfxl1	1.882
Lzts1	1.712		Arl4d	1.933		Lancl3	1.926		Hmgcs1	1.608		Kcnj6	1.399		Cd1d1	1.88
Arf3	1.712		Mgat5b	1.932		Col6a1	1.926		Slitrk4	1.608		Fam167a	1.398		Csrnp2	1.88
Ppm1l	1.71		Fam49a	1.931		Bap1	1.925		Grik1	1.607		Slitrk4	1.398		Cdh8	1.878
Neurod2	1.708		Masp1	1.93		Dpy19l1	1.925		Atp11b	1.606		Dip2a	1.397		Mtmr12	1.874
Dbc1	1.708		Bhlhe40	1.927		Fibcd1	1.925		Zbtb48	1.605		Traf5	1.397		Bai3	1.873
Trim23	1.707		Arnt2	1.927		Pcp4	1.924		Scnn1g	1.605		Erbb2	1.395		Gas5	1.872
Rap2b	1.705		Stxbp6	1.927		Iars2	1.921		Slit3	1.605		Syt3	1.394		Tnfrsf1a	1.869
Tiam2	1.702		Plch2	1.924		Ier2	1.92		Rtn4rl1	1.603		Aldh2	1.393		Col6a2	1.868
Rin1	1.702		Fam84a	1.923		Abcd2	1.918		Dapk1	1.603		Spint2	1.392		Pdgfra	1.867
Btg3	1.699		Cbln2	1.923		Sec14l1	1.918		Slc26a8	1.601		Pxn	1.391		Tfap2a	1.867
Ap3s1	1.699		Ralb	1.922		Kcng1	1.917		Pea15a	1.599		Nvl	1.389		Exoc6	1.866
Prph	1.696		Camkk2	1.917		Mgst3	1.915		Wdr47	1.597		Ntm	1.389		Sprn	1.863
Tcf4	1.695		Bhlhe22	1.916		Trim37	1.914		Fn3krp	1.59		Nsf	1.388		Pnrc2	1.862
Col16a1	1.695		Slc2a12	1.915		Crhr1	1.913		Esrra	1.588		Nxph1	1.387		Snx31	1.86
Nr2f1	1.693		Kcnj3	1.915		Usp14	1.909		Cacng8	1.587		Vamp2	1.387		Elfn1	1.856
Kcnj3	1.693		Sema7a	1.911		Cbln2	1.908		Kcnc4	1.586		BC057079	1.387		Obfc1	1.854
Vti1a	1.692		Trhde	1.91		Zfyve28	1.907		Itpka	1.584		Fdft1	1.386		Miat	1.854
Sept5	1.692		Prex1	1.909		Olfm2	1.907		Ets1	1.584		Sec61a2	1.384		Grm5	1.853
Megf9	1.692		Deptor	1.909		Plekhg5	1.905		Alcam	1.584		Gpr85	1.384		A530057D15Rik*	1.849
Ubl4	1.689		Id2	1.907		Ttpal	1.905		Celf3	1.582		Cdh9	1.383		Dmwd	1.849
Ralb	1.689		Gtf2h4	1.906		Ppm1l	1.904		Nsdhl	1.581		Rnf144b	1.383		Mas1	1.846
Osbpl8	1.689		Rpp25	1.905		Pld3	1.904		Kcnq3	1.581		Lrrn1	1.382		Grina	1.845
Arhgap39	1.688		Miat	1.904		Kdelr1	1.903		Rasgrp4	1.581		Bhlhb9	1.382		Aurka	1.843
Fnbp1l	1.686		3110035E14Rik	1.902		Ngef	1.903		Ttll7	1.58		Irak1	1.381		Donson	1.843
Tsen34	1.685		Kcns3	1.902		Ttc39b	1.902		Rin1	1.579		Tnfrsf11a	1.375		Adora2a	1.841
Pcdh1	1.685		5730409E04Rik	1.901		Tsen34	1.901		Rarg	1.579		Ptpro	1.375		Slc30a3	1.838
Slc26a7	1.684		Sorcs3	1.901		Prkacb	1.901		Nog	1.577		Slc25a36	1.375		Ptk2b	1.837
Scnn1g	1.684		Jund	1.899		Prosc	1.9		Clns1a	1.575		Cd47	1.374		Slc35f1	1.837
Slit3	1.683		Stmn1	1.898		St8sia5	1.9		Fam49a	1.574		Fxyd6	1.374		Arf3	1.832
Nvl	1.683		Kctd17	1.898		Nrsn1	1.9		Rcan1	1.574		Med8	1.374		Tomm34	1.83
Rims3	1.681		Fgf12	1.895		Fxyd6	1.899		1700054N08Rik	1.574		Osbpl10	1.374		Tcf4	1.83
Elmo2	1.68		Crispld1	1.895		LOC433258	1.897		Ids	1.574		Mef2a	1.373		Yeats2	1.829
Cdyl2	1.677		Creg2	1.895		Chrd	1.897		Cnot7	1.572		Rap2b	1.372		Fnbp1l	1.828
Slc35a2	1.676		Mon1b	1.892		D16H22S680E	1.896		Rcsd1	1.571		Tyr	1.372		Tmem175	1.826
Wdr47	1.675		Il34	1.891		Prkcg	1.893		Prkcsh	1.571		Grik3	1.371		Cckar	1.818
Ttyh3	1.675		C030046I01Rik	1.889		Nek7	1.893		Prss12	1.569		1500002O20Rik	1.37		Sub1	1.818
Pdcd4	1.675		Rxrg	1.889		Hnrnph2	1.893		Sec61a2	1.569		Galntl6	1.37		Rgs9	1.817
2010300C02Rik	1.675		Slc5a1	1.889		Bdnf	1.893		Mcm5	1.568		Cct8	1.37		Smpd4	1.816
Vezt	1.674		Slc35a1	1.889		Syt7	1.892		Mest	1.567		Rer1	1.369		Rap2a	1.816
Snca	1.673		Slco4a1	1.888		1600021P15Rik	1.892		Chrm1	1.565		Rps15a	1.369		Ntrk3	1.812
Myadm	1.672		Prkacb	1.887		Psmc3	1.892		Hebp1	1.565		Tmem218	1.368		Gmfb	1.811
Abhd8	1.672		Pitpnm2	1.886		Sun1	1.891		Sbno1	1.564		Rpl11	1.367		Rnf11	1.809
ORF63	1.671		Spata2l	1.885		Frmpd4	1.89		Ncald	1.563		Sp3	1.367		BC031353	1.799
Magi1	1.671		Clic1	1.883		Pfkl	1.888		Yeats2	1.563		LOC434300	1.367		Mif	1.799
Psd	1.667		Grin2b	1.878		Plcxd2	1.888		Cap1	1.562		Ccnl2	1.366		Fam89b	1.798
Abhd11	1.666		Camkk1	1.878		Bcl11a	1.887		Dlgap1	1.562		F630102L10Rik*	1.365		Resp18	1.795
Siae	1.665		Entpd1	1.877		H2-T23	1.887		Tnfaip8l3	1.56		Calm3	1.365		Cpt1a	1.793
Grm3	1.665		Fezf2	1.875		Ly6e	1.887		Pttg1ip	1.559		Gabrb3	1.363		Rps21	1.792
Fscn1	1.665		Snx25	1.874		Rorb	1.886		Mup2	1.558		Ets1	1.362		Fam81a	1.792
Nedd4l	1.664		Astn2	1.873		D10Bwg1379e	1.885		Stx1a	1.555		Leprel2	1.362		Rab3c	1.79
Stim2	1.663		Megf9	1.873		Sigmar1	1.884		9030425E11Rik	1.554		Tmem178	1.359		Dyrk1a	1.79
Enc1	1.661		Smpd4	1.872		Net1	1.883		Leprel2	1.554		Usp46	1.359		Magi3	1.789
Sgsm3	1.659		Pcdh1	1.871		Ndrg3	1.882		Fam120a	1.554		Sez6l	1.359		Gpr123	1.788
Kcnf1	1.659		Cds1	1.871		Fam65a	1.881		C030046I01Rik	1.552		Klf7	1.358		Mapk3	1.788
Cpne6	1.658		Olfm1	1.87		Pcdha10	1.881		Ssx2ip	1.552		Csrp2bp	1.357		Tmub2	1.788
5730409E04Rik	1.658		Gabrb2	1.869		Fam5b	1.877		Pex14	1.551		Cnr1	1.357		Abcb6	1.787
Entpd1	1.653		Cadps2	1.868		Mical2	1.877		Grin2b	1.55		Map2k4	1.357		Tmem179	1.787
Ptn	1.652		Bdnf	1.865		Tagln3	1.877		Ccnl2	1.55		Tnfrsf21	1.356		Rpl21	1.786
Grin2b	1.652		Gas7	1.865		Slc8a2	1.874		Sgtb	1.55		Gaa	1.356		Map2k5	1.785
Ppp1r1a	1.647		B830028H17Rik*	1.863		Tnfrsf25	1.873		Hpcal4	1.549		Kpna1	1.355		Sst	1.785
Prkacb	1.645		Plcd3	1.861		Rmnd1	1.873		Vps35	1.549		Ica1	1.355		F630102L10Rik*	1.785
Stmn1	1.643		Purb	1.861		Per3	1.873		Gprin1	1.547		Gpr17	1.355		Brp44l	1.785
Slc5a1	1.643		Chrna1	1.86		Cacna2d1	1.873		C2cd2l	1.547		Tsc2	1.355		Prss23	1.783
Slc16a2	1.643		Pip5k1c	1.854		Ctnnd1	1.872		Chrm4	1.547		Gpr171	1.354		Lrrn2	1.783
Sart3	1.642		Dlgap1	1.852		Rapgef4	1.871		Rab1	1.546		1700054N08Rik	1.353		Nkiras2	1.78
Plch2	1.642		Ikbkb	1.85		Gnaz	1.871		Wnt10b	1.544		Fos	1.353		Fat3	1.778
Dusp1	1.642		Mest	1.847		Rnf115	1.87		D3Bwg0562e	1.541		Frmpd4	1.352		Ptpn18	1.775
Triap1	1.641		Palm2	1.847		Parm1	1.87		Btbd3	1.54		Plg	1.351		Calm3	1.774
Chrd	1.641		Kcna2	1.845		Lysmd2	1.868		Bhlhb9	1.539		Gprin1	1.351		Neto2	1.773
Spg21	1.64		Rasgef1b	1.843		Gpr89	1.868		Ehbp1l1	1.539		Kcnj3	1.351		Dclk3	1.773
Limch1	1.64		Sulf2	1.843		Ppm1a	1.867		Syap1	1.538		Ptprcap	1.35		Reps2	1.773
Ociad2	1.637		Efemp2	1.842		Gm22	1.867		Sgsm1	1.537		Dock10	1.35		Crhbp	1.772
Sema3a	1.636		Cer1	1.842		Gabrb2	1.866		Cacna1h	1.537		Vstm2b	1.35		Trim28	1.771
Fam131b	1.635		Grin1	1.842		Sept7	1.866		Ltbp4	1.536		BC031353	1.349		C2cd2l	1.771
Dtnbp1	1.63		Tcf7l1	1.841		S100a10	1.865		Nudt9	1.536		Glo1	1.348		Mapk8	1.769
Atpaf1	1.63		Coro6	1.84		Gprin1	1.862		Pamr1	1.535		Fbxl5	1.347		BC005561	1.769
Gabra3	1.628		Fos	1.838		Clstn2	1.858		Zfp536	1.532		Tmem11	1.346		2010300C02Rik	1.769
Junb	1.627		Stt3b	1.838		Tnr	1.858		Trappc10	1.532		Sox8	1.345		Prkacb	1.768
LOC434002	1.625		Rora	1.837		Kpnb1	1.857		Ngef	1.532		Nxf1	1.345		Nxph1	1.767
Asb6	1.623		Fscn1	1.837		Pmm1	1.856		Ciao1	1.532		Tat	1.345		Dpysl4	1.764
Afap1	1.623		Ufm1	1.836		St6galnac5	1.855		Rasal1	1.531		Fhl1	1.345		Syt16	1.764
Pnoc	1.622		Abhd8	1.832		Synpr	1.854		Enc1	1.529		Clip2	1.343		Spg21	1.763
Ntf5	1.622		Cit	1.831		Gfra2	1.853		Nell2	1.529		Celf4	1.343		Rock2	1.762
Cspg5	1.621		Asb13	1.831		Zfand3	1.852		Lztr1	1.528		Nr4a1	1.342		Pcsk1n	1.761
Gpr85	1.62		Tcerg1	1.83		Fscn1	1.851		Ntm	1.525		Samd14	1.341		Gpd1l	1.76
Ctxn1	1.62		Chrm4	1.83		Dtna	1.849		Ube2ql1	1.525		Flrt3	1.341		Vps35	1.759
Cnot7	1.62		Bsdc1	1.829		Bsn	1.848		Celf4	1.523		L1cam	1.339		Zfp238	1.759
Stc1	1.618		Sult1a1	1.828		Syt12	1.847		Hdac6	1.523		Fam114a2	1.338		Synpr	1.759
Taf13	1.617		Klf10	1.828		Rab12	1.846		Rtn4r	1.521		Eif3j	1.337		Tmem130	1.758
Sfrp1	1.616		Sprn	1.827		Lynx1	1.845		Dbc1	1.519		Pcdh1	1.337		C030046I01Rik	1.758
Rarg	1.616		Arl6ip5	1.826		Nvl	1.842		Cdkl5	1.516		Gmfb	1.337		Clptm1	1.758
Plcb1	1.615		Slc8a2	1.826		Ntrk2	1.841		Dusp6	1.516		Aff4	1.336		Pcdh1	1.757
B3gat1	1.615		Ywhah	1.826		Erf	1.841		Kcnj6	1.516		4833420G17Rik	1.333		Gnao1	1.757
Ccdc164	1.612		Atpaf1	1.824		Snap91	1.839		Pycrl	1.514		Tcf19	1.333		Shisa9	1.757
Adcyap1	1.611		Kcne2	1.823		Mtmr7	1.838		Kpnb1	1.512		Arnt2	1.333		Lgi1	1.753
Zbtb48	1.61		Ntf5	1.823		Camk2a	1.837		Pdlim2	1.512		Olfml2b	1.332		Arl16	1.752
Ssx2ip	1.61		Trib2	1.822		Plk2	1.836		Kctd16	1.512		Timp2	1.332		Col16a1	1.752
Sorl1	1.61		Trim9	1.821		Asxl3	1.836		Adap1	1.509		Etv3	1.331		Wls	1.752
Lphn2	1.61		Dtnbp1	1.821		Gabra5	1.835		Sidt1	1.507		Yeats2	1.331		Rnf149	1.75
Ajap1	1.61		Prss23	1.821		Pfn2	1.817		Gpr89	1.506		Lphn2	1.33		Prkcz	1.748
Agrn	1.609		Pcdhga12	1.82		Flot2	1.817		4931406C07Rik	3.122		Kcnv2	1.33		Odz2	1.748
Bhlhe22	1.608		Midn	1.818		Kcnab3	1.816		Tceal5	3.12		Gldc	1.329		Tceb3	1.748
Obfc1	1.607		Ctu1	1.816		Gas7	1.815		Btk	3.12		Pdk3	1.329		Camk2a	1.747
Hpcal4	1.603		Barx2	1.816		Gosr2	1.815		Zbtb2	3.115		Fam134b	1.328		ORF63	1.746
Gpd1l	1.603		Kcnj4	1.816		Lztr1	1.813		Ptx3	3.114		Gjb2	1.328		B4galt6	1.746
Ramp3	1.602		Ipo5	1.814		Chd5	1.813		Zfp623	3.11		Igfbp5	1.327		Ntrk2	1.745
Bdnf	1.602		Etv5	1.813		Gdf1	1.811		Nucb2	3.105		Atp6v0a1	1.326		Cpe	1.743
LOC434236	1.601		2010300C02Rik	1.813		Stoml1	1.809		Rmnd5b	3.104		Stim2	1.325		Kif5b	1.742
Cds1	1.598		Cd34	1.811		Pde8b	1.808		Ilkap	3.098		Mapk13	1.325		Slc2a13	1.742
Eepd1	1.598		Scnn1g	1.808		Fgf12	1.806		Mthfd1l	3.093		Mtfp1	1.324		Crip2	1.623
Pam	1.598		Cry2	1.808		Rab3b	1.806		Lyn	3.091		Fam84a	1.323		Gipc1	1.621
Enpp2	1.597		Ttll7	1.807		Eif1ax	1.805		D830014E11Rik	3.084		Matn2	1.323		Col4a2	1.618
D10Bwg1379e	1.595		Epha10	1.807		Atrx	1.804		Mm.258279	3.082		Psme1	1.321		1700054N08Rik	1.613
Igsf11	1.593		Prosapip1	1.807		5730409E04Rik	1.804		Lhfpl1	3.078		Col5a1	1.32		Pcdh17	1.612
Hpca	1.593		Mybpc1	1.806		Fdft1	1.804		4930526D03Rik	3.074		Nes	1.319		Kazn	1.612
Liph	1.593		Sbno1	1.804		Fam5c	1.803		Fahd1	3.071		Stx1a	1.319		Ids	1.611
Sec14l1	1.59		Col19a1	1.804		Pcdh1	1.802		Lim2	3.065		Slc27a1	1.318		Mfap1a	1.611
Pdzd2	1.589		Six1	1.803		Itgav	1.802		Cd302	3.064		Pfkfb2	1.318		Bag1	1.608
Fat3	1.588		A730096I18Rik*	1.803		Bsdc1	1.8		Tyrobp	3.054		Atrx	1.317		Pcdhga12	1.608
Trim37	1.586		Kcnv2	1.802		4933427D14Rik	1.8		Pfpl	3.053		Nab1	1.316		Zfyve28	1.606
Plg	1.583		Rfx1	1.801		E330009J07Rik	1.799		Speg	3.051		Hdac6	1.316		Ncald	1.605
Nell2	1.583		Ttyh3	1.801		Cacng8	1.798		Ikzf1	3.051		Marcksl1	1.316		Phactr1	1.604
Slc17a7	1.582		Ptprs	1.799		Prkar2b	1.798		Tdpoz1	3.048		Zmat4	1.313		Prkar2b	1.603
Miat	1.581		LOC381557	1.798		Sept5	1.798		Smagp	3.047		Nav1	1.313		LOC433311	1.602
Zeb2	1.58		Sfrp1	1.798		Ncoa7	1.797		Fetub	3.044		Tmub2	1.313		4833424O15Rik	1.6
Gabra4	1.579		Dpy19l1	1.798		Mlx	1.796		Hlcs	3.042		Adcy2	1.312		Sp3	1.597
